# Supplementary material for: Machine Learning Reduced Gene/Non-Coding RNA Features That Classify Schizophrenia Patients Accurately and Highlight Insightful Gene Clusters
Source: Int J Mol Sci. 2021 Mar 25;22(7):3364. doi: 10.3390/ijms22073364 (PMC8037538; doi:10.3390/ijms22073364)
Supplement: Supplementary file 1 [file ijms-22-03364-s001.zip]

Archive with 7 entries (7 files):
- supplementaryTable_6.xlsx
- supplementaryTable_7.xlsx
- SupplementaryTable_1.xlsx
- supplementaryTable_2.xlsx
- supplementaryTable_3.xlsx
- supplementaryTable_4.xlsx
- supplementaryTable_5.xlsx
