# Supplementary material for: Machine Learning Reduced Gene/Non-Coding RNA Features That Classify Schizophrenia Patients Accurately and Highlight Insightful Gene Clusters
Source: Int J Mol Sci. 2021 Mar 25;22(7):3364. doi: 10.3390/ijms22073364 (PMC8037538; doi:10.3390/ijms22073364)
Supplement: Supplementary file 1 [file ijms-22-03364-s001.zip › supplementaryTable_6.xlsx]

## Sheet: supplementaryTable_6
Supplementary Table 6. Factors of coding genes
factor	gene
1	AAAS
1	ABHD11
1	ABHD6
1	ACOT4
1	ACSBG1
1	ACTG1
1	ADAMTS8
1	ADCK1
1	ADRA1B
1	AIFM3
1	AK4
1	ALDOC
1	ALG1
1	APH1A
1	ARL8A
1	ARMCX2
1	ARRB2
1	ASPDH
1	ASPHD1
1	ASRGL1
1	ATF4
1	ATG16L2
1	ATOH7
1	ATP5SL
1	B3GALT4
1	B3GALT6
1	B4GALT2
1	B4GALT3
1	BAK1
1	BEND5
1	BLCAP
1	BLOC1S4
1	BRD9
1	BRINP2
1	BTBD17
1	C14orf79
1	C19orf24
1	C19orf73
1	C1QTNF4
1	C3orf80
1	C9orf16
1	CABP1
1	CAPNS1
1	CCDC103
1	CCDC189
1	CCDC24
1	CCDC71
1	CCDC94
1	CDPF1
1	CHL1-AS2
1	CHP1
1	CHRM4
1	CHST7
1	CHST8
1	CIDECP
1	CISD3
1	CKMT2
1	CLDN5
1	CLEC11A
1	CLEC14A
1	CLEC2L
1	CLEC3B
1	CLEC4G
1	CLN6
1	CNN1
1	COL16A1
1	COL25A1
1	COL5A3
1	COMMD9
1	COQ10A
1	COX7A1
1	CRIP2
1	CRTAC1
1	CTNNBIP1
1	CYB561
1	CYB561A3
1	CYS1
1	D2HGDH
1	DALRD3
1	DBT
1	DCAF8
1	DECR2
1	DEGS2
1	DENND6B
1	DGCR5
1	DHDDS
1	DHRS11
1	DIRAS1
1	DLK2
1	DNAJB12
1	DNASE1L1
1	DOLPP1
1	DPF1
1	DPH2
1	DPM2
1	DUSP2
1	ECE2
1	EGFL8
1	EHBP1L1
1	ELFN1
1	ELOF1
1	EMC6
1	EMD
1	ENHO
1	EPOP
1	ERGIC1
1	EXOC3-AS1
1	FAAH
1	FADS3
1	FAM149A
1	FAM163B
1	FAM207A
1	FAM212A
1	FAM50B
1	FANCA
1	FBLN2
1	FBXL6
1	FCHSD1
1	FHL2
1	FKBP9
1	FPGS
1	FSCN1
1	GALNT14
1	GCDH
1	GEMIN7
1	GFER
1	GFRA2
1	GGCX
1	GLMP
1	GMPPA
1	GNA15
1	GNB1L
1	GPD1
1	GPN2
1	GPS2
1	GSTK1
1	GSTZ1
1	GUCD1
1	HAR1A
1	HAS1
1	HBQ1
1	HEXA
1	HR
1	HSPA12B
1	HYAL3
1	ICMT
1	IFT122
1	IFT27
1	IKBKG
1	INO80B
1	INO80E
1	ISYNA1
1	ITM2C
1	JAGN1
1	JMJD8
1	KANK3
1	KCNF1
1	KCNK4
1	KIF17
1	KLHL35
1	LIME1
1	LINC00116
1	LINC00634
1	LINC00957
1	LINC01003
1	LINC01202
1	LINC01476
1	LOC100133669
1	LOC100505942
1	LOC100507534
1	LOC105376360
1	LOC108783654
1	LOC389332
1	LOC730098
1	LRPAP1
1	LRRC29
1	LRRC75A
1	LRRC8C
1	LSM2
1	LYPLA2
1	LYSMD1
1	LYSMD4
1	MDH2
1	MED18
1	MED29
1	MFSD12
1	MGMT
1	MIF
1	MIR22HG
1	MIR7-3HG
1	MMP28
1	MOGS
1	MPV17L2
1	MRC2
1	MRGBP
1	MRI1
1	MRPL2
1	MRVI1-AS1
1	MSC
1	MSTO1
1	MTG1
1	MTX1
1	MYADML2
1	NADK
1	NAXD
1	NCBP2-AS2
1	NDRG2
1	NECAB2
1	NEU4
1	NGB
1	NICN1
1	NIT1
1	NIT2
1	NKIRAS2
1	NLRX1
1	NNAT
1	NOC4L
1	NXPH3
1	OPLAH
1	P2RX5
1	P2RX6
1	PAMR1
1	PCCB
1	PCYOX1L
1	PDDC1
1	PDGFB
1	PDK2
1	PDZD7
1	PEMT
1	PENK
1	PEX10
1	PEX14
1	PIGM
1	PIM2
1	PKDCC
1	PNMT
1	POLD2
1	PRKCDBP
1	PRMT7
1	PRODH
1	PRPF38B
1	PSENEN
1	PSMG4
1	PWP2
1	QPCTL
1	RALY
1	RAMP3
1	RASAL1
1	RASIP1
1	RASL11A
1	RCCD1
1	RDH13
1	RETSAT
1	RFX5
1	RGS12
1	RNF166
1	RNF220
1	RNF4
1	RPARP-AS1
1	RPS6KB2
1	RTN4RL1
1	SAPCD2
1	SARS2
1	SCARF1
1	SCN1B
1	SEC14L2
1	SEMA7A
1	SEPT5-GP1BB
1	SERPINF1
1	SHD
1	SHISA5
1	SIGMAR1
1	SLC25A15
1	SLC25A17
1	SLC25A5
1	SLC2A11
1	SLC35A2
1	SLC35B2
1	SLC35D1
1	SLC7A10
1	SNTA1
1	SPACA9
1	SPCS1
1	SPHK2
1	SPPL2B
1	SSSCA1
1	ST20-AS1
1	ST3GAL3
1	STARD3
1	SULT1A1
1	SYS1-DBNDD2
1	TAC3
1	TARDBP
1	TBC1D10A
1	TBC1D7
1	TCN2
1	TCTA
1	TECR
1	TIGD3
1	TKFC
1	TM7SF2
1	TMED4
1	TMEM158
1	TMEM198
1	TMEM204
1	TMEM222
1	TMEM240
1	TNFAIP1
1	TNFRSF14
1	TNNT1
1	TNNT2
1	TOE1
1	TSC22D1
1	TSPAN4
1	TSR3
1	TUBA1A
1	TUBA1B
1	TUBB4B
1	TUSC1
1	UBE2I
1	UBE2J2
1	UST
1	VILL
1	VIPR2
1	VPS28
1	VRK3
1	WDR45
1	WDR54
1	WDR73
1	WFDC1
1	WIPI2
1	WNT7A
1	XXYLT1
1	YDJC
1	YRDC
1	ZBTB3
1	ZNF653
1	ZNF747
1	ZNF784
2	ABCB7
2	ACAD11
2	ADAM17
2	ADAMTS19
2	ANKRD18CP
2	ANKRD45
2	ARHGEF28
2	ATP10D
2	ATP6AP1L
2	ATP8B4
2	B3GNT5
2	BCCIP
2	BHLHE41
2	C12orf66
2	CALML4
2	CCDC144A
2	CCDC174
2	CCDC77
2	CCT6P1
2	CDON
2	CDR1
2	CEBPZOS
2	CEP89
2	CFAP44
2	CFAP70
2	CIR1
2	CNTNAP3
2	COL21A1
2	CRIM1
2	DBT
2	DDAH1
2	DIEXF
2	DNAH14
2	DPYD
2	DPYSL3
2	DSEL
2	DUBR
2	DUSP16
2	EIF2AK2
2	ERAP1
2	ERO1B
2	ETNK1
2	FAM105A
2	FAM161A
2	FBXO32
2	FILIP1L
2	FLVCR1
2	FNBP1L
2	FOXP2
2	FPGT
2	GABPB2
2	GCFC2
2	GIGYF2
2	GMCL1
2	GOLPH3L
2	GPRIN3
2	GRID2
2	HMGXB4
2	HNRNPM
2	HNRNPU
2	HS2ST1
2	HSP90AA1
2	HSPBAP1
2	INTS7
2	KDM3A
2	KIAA1211
2	KLHL7
2	KLHL9
2	KRBA2
2	LACC1
2	LBR
2	LCLAT1
2	LOC101241902
2	LOC440434
2	LOC730102
2	LONRF1
2	LRP1B
2	LRRC8C
2	LRRFIP1
2	LRRFIP2
2	LTBP1
2	LURAP1L
2	MAGI3
2	MAP2K5
2	MAP3K21
2	MATN2
2	MCF2L2
2	ME1
2	MED12L
2	MET
2	MITF
2	MSH6
2	MYO16
2	NCL
2	NEMP1
2	NFX1
2	NPHP3-ACAD11
2	NRG1
2	OPRK1
2	OSBPL11
2	PAQR7
2	PATJ
2	PCDH11X
2	PDE4B
2	PEG10
2	PELI1
2	PPP1R21
2	PRIM2
2	PRKAB2
2	PRKAR2A
2	PROX1
2	PRPF38A
2	PTGES3
2	PTPN2
2	PTPRD-AS1
2	PURG
2	PYGO1
2	RBM28
2	RGS7
2	RIT1
2	S100PBP
2	SCYL3
2	SMAD1
2	SOAT1
2	SPATA6L
2	STEAP1B
2	STK32A
2	TAB2
2	TAMM41
2	TMEM56
2	TMTC1
2	TOR1AIP1
2	TOX
2	TRIP4
2	TTC39C
2	TYW1
2	TYW1B
2	UGP2
2	UPF3B
2	USP24
2	USP28
2	UXS1
2	VLDLR
2	WHAMM
2	WNT5A
2	XKR9
2	YTHDC1
2	YY1AP1
2	ZAK
2	ZFP69B
2	ZFP82
2	ZNF154
2	ZNF234
2	ZNF331
2	ZNF404
2	ZNF438
2	ZNF670
2	ZNF678
2	ZNF717
2	ZNF781
2	ZNRD1ASP
2	ZRANB2
2	ZSCAN12
2	ZSWIM5
2	ZXDA
3	ABCC9
3	ACVR2B
3	ANKRD36B
3	ARL17A
3	ARNT
3	B3GNT5
3	C1orf174
3	CAPZB
3	CCDC93
3	CCT6P1
3	CDON
3	CEP104
3	CFAP44
3	COL12A1
3	DAB1
3	DLGAP1-AS1
3	DPY19L2
3	DPYSL3
3	DUBR
3	FCF1P2
3	FUCA1
3	HECTD3
3	HIVEP3
3	IQCJ
3	KIF5A
3	LAMC1
3	LINC00901
3	LINCR-0001
3	LOC100287497
3	LOC101927027
3	LOC101927907
3	LOC101928137
3	LOC101929147
3	LOC105374972
3	LOC286437
3	LOC400706
3	LOC440434
3	LOC441455
3	LOC728989
3	LPIN1
3	LYSMD1
3	MACF1
3	MAT2A
3	MCF2L2
3	MFSD4B
3	MIR137HG
3	NPAS2
3	PCDHA11
3	PCDHA12
3	PCDHGA9
3	PER3
3	PINK1-AS
3	POU2F1
3	PTPRD-AS1
3	RBM28
3	RIIAD1
3	RNF138P1
3	RPA2
3	SAFB2
3	SIMC1
3	SLC35D1
3	SMG1P1
3	SMG1P7
3	SPC25
3	SRGAP2
3	SYNE1-AS1
3	TAPT1-AS1
3	TARDBP
3	TAS2R3
3	TAS2R50
3	TIMP2
3	TMEM18
3	TMEM185B
3	TMEM2
3	TMEM50A
3	TUBA1A
3	TVP23C
3	UBIAD1
3	USP21
3	VPS13D
3	XPNPEP3
3	ZNF154
3	ZNF192P1
3	ZNF438
3	ZNF454
3	ZNF514
3	ZNF697
3	ZNF781
4	ANXA4
4	ATOH7
4	COMMD9
4	DUSP4
4	DUSP6
4	FAM149A
4	FBXO9
4	FNDC5
4	FRMPD2
4	GNG3
4	HPSE2
4	HS3ST1
4	ILDR2
4	ITIH5
4	KCNIP1
4	LRPAP1
4	MDH2
4	OTOS
4	PENK
4	PIFO
4	PP12613
4	RERGL
4	RFPL1
4	RGS8
4	SFT2D2
4	SRD5A1
4	SST
4	SSTR2
4	TMEM169
4	TRPC3
4	UST
4	WDR77
4	WIPI2
5	ADAR
5	ARL4C
5	ATP1A1
5	CDC42EP3
5	CDHR1
5	DCAF1
5	DIEXF
5	DSTYK
5	EPHA6
5	ERICH3
5	GORASP2
5	GRIN3A
5	IPO9
5	KCNA3
5	KCNG3
5	KCNH1
5	KIAA1211
5	OPRK1
5	PAQR9
5	PEG10
5	PRUNE1
5	RGS7
5	RNF19B
5	SEC24D
5	SNX27
5	SORT1
5	SPTBN1
5	TGOLN2
5	VAT1L
5	VPS13D
5	WBP11
5	WIPF3
5	ZNF697
6	DNAJC11
7	BCL6
7	DDIT4L
7	HGF
7	NEAT1
7	RAB29
8	ACTG1
8	MED29
8	TECR
8	TMEM179B
9	RERE
10	OTUD7B
10	PAIP2B
10	PKP4
11	SLC5A3
12	C1QTNF4
13	HIGD2A
