# Supplementary material for: Machine Learning Reduced Gene/Non-Coding RNA Features That Classify Schizophrenia Patients Accurately and Highlight Insightful Gene Clusters
Source: Int J Mol Sci. 2021 Mar 25;22(7):3364. doi: 10.3390/ijms22073364 (PMC8037538; doi:10.3390/ijms22073364)
Supplement: Supplementary file 1 [file ijms-22-03364-s001.zip › supplementaryTable_7.xlsx]

## Sheet: supplementaryTable_7
Table 7. lncRNAs
0	factor	lncRNA	target_gene	lncRNA	FDR adjusted p-value
492	11	ENSG00000223653.1	C1orf52,DDAH1,BCL10,	ENSG00000223653.1	9.143e-36
498	11	ENSG00000259678.1	CYP19A1,DMXL2,GLDN,	ENSG00000259678.1	8.26046e-27
494	11	ENSG00000244393.3	TIMM23B,PARG,FAM25E,	ENSG00000244393.3	1.19907e-25
497	11	ENSG00000259668.1	CYP19A1,DMXL2,GLDN,	ENSG00000259668.1	1.50038e-21
499	11	ENSG00000273018.1	FAM106A,LGALS9C,TBC1D28,	ENSG00000273018.1	5.74659e-18
495	11	ENSG00000245532.4	SLC25A45,FRMD8,	ENSG00000245532.4	3.21375e-14
496	11	ENSG00000253851.1	BAALC,FZD6,	ENSG00000253851.1	1.15199e-12
493	11	ENSG00000239002.2	MRPL51,NCAPD2,GAPDH,	ENSG00000239002.2	5.54358e-07
523	41	ENSG00000239002.2	MRPL51,NCAPD2,GAPDH,	ENSG00000239002.2	5.54358e-07
303	2	ENSG00000249717.1	PARM1,AREG,BTC,	ENSG00000249717.1	0.00937095
123	1	ENSG00000251226.1	GLB1L2,GLB1L3,B3GAT1,	ENSG00000251226.1	0.0226092
524	41	ENSG00000247081.3	BAALC,FZD6,	ENSG00000247081.3	0.023288
11	1	ENSG00000204603.2	ADGRD1,STX2,RAN,	ENSG00000204603.2	0.0308346
258	2	ENSG00000230024.1	LYPLAL1,ZC3H11B,SLC30A10,	ENSG00000230024.1	0.0329013
299	2	ENSG00000248228.1	KCNIP4,SLIT2,PACRGL,	ENSG00000248228.1	0.0329862
482	6	ENSG00000261269.1	MRPS27,PTCD2,ZNF366,	ENSG00000261269.1	0.0333558
246	2	ENSG00000226367.1	ST7,WNT2,	ENSG00000226367.1	0.033961
307	2	ENSG00000250582.1	SMAD1	ENSG00000250582.1	0.0345099
295	2	ENSG00000243715.1	CACNA2D3,LRTM1,WNT5A,	ENSG00000243715.1	0.0350666
352	2	ENSG00000271789.1	SLC16A10,REV3L,MFSD4B,	ENSG00000271789.1	0.0351347
320	2	ENSG00000254556.1	XKR6,MTMR9,SLC35G5,	ENSG00000254556.1	0.0355611
79	1	ENSG00000233693.1	PBX1,LMX1A,	ENSG00000233693.1	0.0355943
272	2	ENSG00000233693.1	PBX1,LMX1A,	ENSG00000233693.1	0.0355943
421	3	ENSG00000258471.1	NDRG2,METTL17,SLC39A2,	ENSG00000258471.1	0.0356649
236	2	ENSG00000224020.1	NR6A1,OLFML2A,	ENSG00000224020.1	0.0357325
319	2	ENSG00000254551.1	PCF11,ANKRD42,	ENSG00000254551.1	0.0364402
371	3	ENSG00000223414.2	PDE10A,TBXT,PRR18,	ENSG00000223414.2	0.0364819
191	1	ENSG00000269290.1	SF1,MAP4K2,	ENSG00000269290.1	0.0365544
252	2	ENSG00000228625.1	CDC42BPA,COQ8A,PSEN2,	ENSG00000228625.1	0.0366079
256	2	ENSG00000229240.3	CELF2	ENSG00000229240.3	0.0367803
30	1	ENSG00000226620.3	ARGLU1,DAOA,EFNB2,	ENSG00000226620.3	0.0368069
118	1	ENSG00000248738.2	PEBP4,RHOBTB2,	ENSG00000248738.2	0.0369395
263	2	ENSG00000231310.2	NAALADL2,KCNMB2,TBL1XR1,	ENSG00000231310.2	0.0370999
477	3	ENSG00000273253.1	TRABD,TUBGCP6,SELENOO,	ENSG00000273253.1	0.0371979
70	1	ENSG00000232912.1	SLC45A1,RERE,	ENSG00000232912.1	0.0372156
318	2	ENSG00000254266.1	IL7,PKIA,ZC2HC1A,	ENSG00000254266.1	0.0372895
466	3	ENSG00000269990.1	ZDHHC24,BBS1,	ENSG00000269990.1	0.0373394
249	2	ENSG00000226978.1	MAGI2,PHTF2,	ENSG00000226978.1	0.0373947
297	2	ENSG00000246422.2	PCDHGB4,PCDHGA1,PCDHGA2,DIAPH1,PCDHGA4,PCDHGA3,PCDHGA6,PCDHGA5,PCDHGA7,PCDHGB3,PCDHGB2,PCDHGB1,PCDHGA12,PCDHGA10,PCDHGA11,PCDHGA8,PCDHGB5,PCDHGC5,PCDHGC4,PCDHGB7,PCDHGB6,PCDHGA9,	ENSG00000246422.2	0.0377335
209	1	ENSG00000271824.1	TRPC7,SMIM32,SMAD5,	ENSG00000271824.1	0.0378374
470	3	ENSG00000271824.1	TRPC7,SMIM32,SMAD5,	ENSG00000271824.1	0.0378374
214	1	ENSG00000272102.1	PREP,POPDC3,BVES,	ENSG00000272102.1	0.0378861
71	1	ENSG00000232977.2	SACS,TNFRSF19,	ENSG00000232977.2	0.0378888
302	2	ENSG00000249690.1	LRBA,DCLK2,MAB21L2,	ENSG00000249690.1	0.0379309
35	1	ENSG00000226754.1	LRP8,C1orf123,MAGOH,	ENSG00000226754.1	0.0379681
431	3	ENSG00000260599.1	ZNF729,ZNF98,ZNF492,	ENSG00000260599.1	0.038008
487	8	ENSG00000260599.1	ZNF729,ZNF98,ZNF492,	ENSG00000260599.1	0.038008
250	2	ENSG00000227599.1	PTPRT,SRSF6,L3MBTL1,	ENSG00000227599.1	0.0381183
350	2	ENSG00000270589.1	SHOC2,BBIP1,	ENSG00000270589.1	0.0383562
4	1	ENSG00000176840.7	DPP9,FEM1A,TICAM1,	ENSG00000176840.7	0.0385967
401	3	ENSG00000242590.1	C1orf159,RNF223,AGRN,	ENSG00000242590.1	0.0386626
190	1	ENSG00000268729.1	TMEM150B,BRSK1,KMT5C,	ENSG00000268729.1	0.0387842
465	3	ENSG00000268729.1	TMEM150B,BRSK1,KMT5C,	ENSG00000268729.1	0.0387842
9	1	ENSG00000189238.4	TMEM132B,TMEM132C,AACS,	ENSG00000189238.4	0.0389906
237	2	ENSG00000224138.1	GRM8,ZNF800,	ENSG00000224138.1	0.0390732
183	1	ENSG00000267633.1	CCDC130,C19orf53,MRI1,	ENSG00000267633.1	0.0395778
185	1	ENSG00000267649.1	PTPRH,PPP6R1,TMEM86B,	ENSG00000267649.1	0.0397786
456	3	ENSG00000267649.1	PTPRH,PPP6R1,TMEM86B,	ENSG00000267649.1	0.0397786
323	2	ENSG00000256064.1	RIMBP2,PIWIL1,	ENSG00000256064.1	0.0400654
238	2	ENSG00000224500.1	KCNMA1	ENSG00000224500.1	0.0403314
260	2	ENSG00000230433.1	EXOC2,IRF4,HUS1B,	ENSG00000230433.1	0.0407274
141	1	ENSG00000256982.1	CBFA2T3,LOC100129697,ACSF3,	ENSG00000256982.1	0.0407838
427	3	ENSG00000260121.1	CTU2,PIEZO1,RNF166,	ENSG00000260121.1	0.0410431
462	3	ENSG00000268030.1	UBA52,KXD1,	ENSG00000268030.1	0.0414261
485	8	ENSG00000231252.1	NFIA	ENSG00000231252.1	0.0428805
138	1	ENSG00000256514.1	POLD4,CLCF1,	ENSG00000256514.1	0.0439784
417	3	ENSG00000256514.1	POLD4,CLCF1,	ENSG00000256514.1	0.0439784
262	2	ENSG00000230894.1	ASTN2	ENSG00000230894.1	0.0443369
81	1	ENSG00000233936.1	OLFM1,C9orf62,	ENSG00000233936.1	0.0447561
285	2	ENSG00000237665.1	GRM7,EDEM1,LMCD1,	ENSG00000237665.1	0.0449544
310	2	ENSG00000250981.1	FBXL7,MARCH11,ZNF622,	ENSG00000250981.1	0.0449565
328	2	ENSG00000258455.1	ATG14,FBXO34,	ENSG00000258455.1	0.0449811
333	2	ENSG00000259941.1	RFX7,MNS1,TEX9,	ENSG00000259941.1	0.0450103
82	1	ENSG00000234156.1	OR1Q1,OR1L1,OR1B1,	ENSG00000234156.1	0.0452167
521	39	ENSG00000272249.1	CPQ,MTDH,TSPYL5,	ENSG00000272249.1	0.0452647
235	2	ENSG00000223842.1	LYPLAL1,ZC3H11B,SLC30A10,	ENSG00000223842.1	0.0452663
479	4	ENSG00000260038.1	RSPRY1,ARL2BP,PLLP,	ENSG00000260038.1	0.0452827
335	2	ENSG00000260600.1	CDH8,GOT2,LOC729159,	ENSG00000260600.1	0.0453004
255	2	ENSG00000229190.1	TMEM236,STAM,HACD1,	ENSG00000229190.1	0.045449
266	2	ENSG00000231538.1	DPP10	ENSG00000231538.1	0.0454781
277	2	ENSG00000236031.1	AKT3,SDCCAG8,	ENSG00000236031.1	0.0455064
159	1	ENSG00000261325.1	ABCC11,PHKB,ABCC12,	ENSG00000261325.1	0.0455395
222	1	ENSG00000272593.1	CERCAM,URM1,	ENSG00000272593.1	0.045564
10	1	ENSG00000197291.4	EZH1,VPS25,RAMP2,	ENSG00000197291.4	0.0455722
363	3	ENSG00000197291.4	EZH1,VPS25,RAMP2,	ENSG00000197291.4	0.0455722
380	3	ENSG00000226852.2	EPB41,OPRD1,	ENSG00000226852.2	0.0456666
293	2	ENSG00000243193.2	HBP1,PRKAR2B,	ENSG00000243193.2	0.0456751
247	2	ENSG00000226533.1	BTBD9,GLO1,	ENSG00000226533.1	0.0457946
195	1	ENSG00000270001.1	CST9,CST3,	ENSG00000270001.1	0.0458716
486	8	ENSG00000255206.1	PREX2,C8orf34,	ENSG00000255206.1	0.0460297
194	1	ENSG00000269423.1	KCNJ14,CYTH2,GRWD1,	ENSG00000269423.1	0.0460575
423	3	ENSG00000258861.1	BEGAIN,DLK1,RTL1,	ENSG00000258861.1	0.0460698
474	3	ENSG00000272989.1	DLG1,BDH1,RUBCN,	ENSG00000272989.1	0.0462486
269	2	ENSG00000233044.1	ARID1B,ZDHHC14,TMEM242,	ENSG00000233044.1	0.0463538
55	1	ENSG00000230319.1	BIK,PACSIN2,TTLL1,	ENSG00000230319.1	0.0473355
20	1	ENSG00000224086.3	PPM1F,MAPK1,TOP3B,	ENSG00000224086.3	0.0497787
375	3	ENSG00000224086.3	PPM1F,MAPK1,TOP3B,	ENSG00000224086.3	0.0497787
411	3	ENSG00000254973.1	MAPK15,FAM83H,SCRIB,	ENSG00000254973.1	0.0500059
130	1	ENSG00000254154.4	RASAL2,CRYZL2P-SEC16B,SEC16B,	ENSG00000254154.4	0.0508177
342	2	ENSG00000266846.1	L3MBTL4,EPB41L3,TMEM200C,	ENSG00000266846.1	0.0513285
253	2	ENSG00000228677.1	TTC3,DSCR3,	ENSG00000228677.1	0.0518919
443	3	ENSG00000261731.2	VN1R3,ZNF720,ZNF267,	ENSG00000261731.2	0.0520673
139	1	ENSG00000256538.1	SYT10,PKP2,ALG10,	ENSG00000256538.1	0.0522054
506	21	ENSG00000259296.1	LYSMD2,SCG3,TMOD2,	ENSG00000259296.1	0.0527273
105	1	ENSG00000245849.2	KNL1,RAD51,	ENSG00000245849.2	0.0534001
404	3	ENSG00000245849.2	KNL1,RAD51,	ENSG00000245849.2	0.0534001
188	1	ENSG00000267871.1	ZNF460,ZNF805,	ENSG00000267871.1	0.0534597
313	2	ENSG00000253420.1	ZFPM2,OXR1,	ENSG00000253420.1	0.05355
349	2	ENSG00000269938.1	ZNF664-RFLNA,CCDC92,	ENSG00000269938.1	0.0546477
193	1	ENSG00000269399.1	CHERP,C19orf44,SLC35E1,	ENSG00000269399.1	0.0547497
276	2	ENSG00000235902.1	SORBS2,PDLIM3,	ENSG00000235902.1	0.055186
168	1	ENSG00000263731.1	ARHGDIA,ALYREF,	ENSG00000263731.1	0.0553003
448	3	ENSG00000263731.1	ARHGDIA,ALYREF,	ENSG00000263731.1	0.0553003
5	1	ENSG00000177112.3	MRVI1,RNF141,LYVE1,	ENSG00000177112.3	0.0558929
151	1	ENSG00000260778.2	RNPS1	ENSG00000260778.2	0.0561358
432	3	ENSG00000260778.2	RNPS1	ENSG00000260778.2	0.0561358
478	4	ENSG00000204282.3	TNRC6C,TMC6,TMC8,	ENSG00000204282.3	0.0562429
242	2	ENSG00000225299.1	CTNNA3,LRRTM3,	ENSG00000225299.1	0.0565705
354	2	ENSG00000272216.1	VPREB1,ZNF280B,ZNF280A,	ENSG00000272216.1	0.057089
176	1	ENSG00000267058.1	ZNF45,ZNF283,ZNF404,	ENSG00000267058.1	0.0580702
3	1	ENSG00000176734.3	CPVL,CREB5,TRIL,	ENSG00000176734.3	0.0583025
358	3	ENSG00000176734.3	CPVL,CREB5,TRIL,	ENSG00000176734.3	0.0583025
162	1	ENSG00000261452.1	DNMT3A,EFR3B,POMC,	ENSG00000261452.1	0.060392
196	1	ENSG00000270112.2	ST8SIA5,PIAS2,	ENSG00000270112.2	0.0604122
150	1	ENSG00000259826.1	SUGCT,CDK13,MPLKIP,	ENSG00000259826.1	0.0604622
305	2	ENSG00000250354.1	ARHGAP10,NR3C2,PRMT9,	ENSG00000250354.1	0.060679
468	3	ENSG00000270049.1	ATP6V0D1,AGRP,RIPOR1,	ENSG00000270049.1	0.061595
385	3	ENSG00000229539.1	PANK2	ENSG00000229539.1	0.0617985
528	45	ENSG00000229539.1	PANK2	ENSG00000229539.1	0.0617985
166	1	ENSG00000261925.1	PYCARD,PYDC1,TRIM72,	ENSG00000261925.1	0.0618194
73	1	ENSG00000233184.2	EXTL2,SLC30A7,DPH5,	ENSG00000233184.2	0.0619883
509	25	ENSG00000253452.1	UNC5D,KCNU1,ZNF703,	ENSG00000253452.1	0.0625614
243	2	ENSG00000225752.1	AIG1,HIVEP2,	ENSG00000225752.1	0.062741
245	2	ENSG00000226017.2	PRICKLE2,PSMD6,	ENSG00000226017.2	0.0628851
289	2	ENSG00000241359.1	SYNPR,SNTN,	ENSG00000241359.1	0.0635729
93	1	ENSG00000237188.3	CHD1L,FMO5,PRKAB2,	ENSG00000237188.3	0.0636423
169	1	ENSG00000263986.1	CCDC144NL,USP22,DHRS7B,	ENSG00000263986.1	0.0637461
291	2	ENSG00000242357.1	DIP2C,PRR26,	ENSG00000242357.1	0.0637992
77	1	ENSG00000233621.1	SNIP1,ZC3H12A,MEAF6,	ENSG00000233621.1	0.064772
254	2	ENSG00000229056.2	HECW2,DNAH7,STK17B,	ENSG00000229056.2	0.064807
336	2	ENSG00000261629.1	AGK,TMEM178B,KIAA1147,	ENSG00000261629.1	0.0649218
37	1	ENSG00000227117.2	MTMR3,HORMAD2,LIF,	ENSG00000227117.2	0.0662228
180	1	ENSG00000267421.2	ZFP28,ZNF471,ZNF470,	ENSG00000267421.2	0.0664204
192	1	ENSG00000269292.1	PPP5D1,CALM3,PTGIR,	ENSG00000269292.1	0.0677763
300	2	ENSG00000248816.1	TENM3,WWC2,DCTD,	ENSG00000248816.1	0.0684137
223	1	ENSG00000272610.1	MAGI1,SLC25A26,	ENSG00000272610.1	0.0722955
356	2	ENSG00000272610.1	MAGI1,SLC25A26,	ENSG00000272610.1	0.0722955
116	1	ENSG00000248559.1	CDKL3,CDKN2AIPNL,UBE2B,	ENSG00000248559.1	0.0724369
31	1	ENSG00000226644.1	STK35,LOC388780,TGM3,	ENSG00000226644.1	0.072489
450	3	ENSG00000267072.1	C16orf89,NAGPA,SEC14L5,	ENSG00000267072.1	0.0725309
294	2	ENSG00000243197.3	ZBTB20,GAP43,LSAMP,	ENSG00000243197.3	0.072557
92	1	ENSG00000236914.3	TMCO5A,SPRED1,	ENSG00000236914.3	0.0725907
374	3	ENSG00000223855.1	PRKAR1B,DNAAF5,PDGFA,	ENSG00000223855.1	0.0727801
301	2	ENSG00000249028.2	ERC1,FBXL14,WNT5B,	ENSG00000249028.2	0.0737802
184	1	ENSG00000267640.1	SIPA1L3,ZNF573,WDR87,	ENSG00000267640.1	0.0744577
461	3	ENSG00000267896.1	AKT1S1,PTOV1,PNKP,	ENSG00000267896.1	0.0748992
47	1	ENSG00000229255.1	OR2T2,OR2T3,OR2T5,	ENSG00000229255.1	0.0752739
298	2	ENSG00000246851.1	NUP214,FAM78A,	ENSG00000246851.1	0.0758101
264	2	ENSG00000231334.1	SPTBN1,EML6,	ENSG00000231334.1	0.0758722
314	2	ENSG00000253660.1	WWC1,TENM2,	ENSG00000253660.1	0.0759424
102	1	ENSG00000243762.1	RANBP1,DGCR8,TRMT2A,	ENSG00000243762.1	0.076095
355	2	ENSG00000272367.1	RASA1,COX7C,CCNH,	ENSG00000272367.1	0.0762335
447	3	ENSG00000262877.3	BAHCC1,LOC100130370,	ENSG00000262877.3	0.0762476
145	1	ENSG00000257999.1	WASHC4,ALDH1L2,APPL2,	ENSG00000257999.1	0.0762908
392	3	ENSG00000234616.4	JRK,LY6K,PSCA,	ENSG00000234616.4	0.0767155
327	2	ENSG00000256927.1	TMEM132B,AACS,BRI3BP,	ENSG00000256927.1	0.0767953
85	1	ENSG00000234688.1	CACNG2,PVALB,IFT27,	ENSG00000234688.1	0.0779325
113	1	ENSG00000248115.1	SCFD2,ERVMER34-1,RASL11B,	ENSG00000248115.1	0.0780288
359	3	ENSG00000177133.6	PRDM16,TTC34,ACTRT2,	ENSG00000177133.6	0.0782009
232	2	ENSG00000204990.3	AGK,TMEM178B,KIAA1147,	ENSG00000204990.3	0.0782376
241	2	ENSG00000225111.1	PLEKHM3,CCNYL1,FZD5,	ENSG00000225111.1	0.0782613
54	1	ENSG00000230262.2	PTPDC1,ZNF169,NUTM2F,	ENSG00000230262.2	0.078313
259	2	ENSG00000230322.1	CELF2	ENSG00000230322.1	0.0785828
211	1	ENSG00000271895.1	MASP2,TARDBP,	ENSG00000271895.1	0.0788274
230	2	ENSG00000188971.4	GFPT1,AAK1,NFU1,	ENSG00000188971.4	0.0789148
290	2	ENSG00000242094.1	FOXP1	ENSG00000242094.1	0.0789613
346	2	ENSG00000267731.1	AMZ2	ENSG00000267731.1	0.0790188
156	1	ENSG00000261037.1	ICE1,MED10,UBE2QL1,	ENSG00000261037.1	0.0790248
15	1	ENSG00000215908.5	NBPF1,FAM231BP,FAM231C,FAM231A,FAM231AP,	ENSG00000215908.5	0.0790792
282	2	ENSG00000237031.3	CTNNA2,REG3A,LRRTM1,	ENSG00000237031.3	0.0791341
405	3	ENSG00000246451.2	XRCC3,KLC1,	ENSG00000246451.2	0.0791409
463	3	ENSG00000268049.1	ZNF837,ZNF497,A1BG,	ENSG00000268049.1	0.0791466
390	3	ENSG00000231437.3	KCND3,FAM212B,DDX20,	ENSG00000231437.3	0.0792317
316	2	ENSG00000254141.1	ZFPM2,OXR1,	ENSG00000254141.1	0.0792463
231	2	ENSG00000196960.3	ZEB1	ENSG00000196960.3	0.0792589
26	1	ENSG00000225127.2	XRN2,KIZ,	ENSG00000225127.2	0.0796575
233	2	ENSG00000214851.4	PZP,KLRG1,A2M,	ENSG00000214851.4	0.0806253
265	2	ENSG00000231519.1	PLEKHA8	ENSG00000231519.1	0.0809641
480	5	ENSG00000254428.1	CCDC84,TRAPPC4,RPS25,	ENSG00000254428.1	0.0810108
339	2	ENSG00000263657.1	SSH2	ENSG00000263657.1	0.0817095
420	3	ENSG00000258376.1	NUMB,PSEN1,PAPLN,	ENSG00000258376.1	0.0836666
158	1	ENSG00000261220.2	WISP1,ST3GAL1,NDRG1,	ENSG00000261220.2	0.0844871
442	3	ENSG00000261641.2	CCDC154,CLCN7,C16orf91,	ENSG00000261641.2	0.0845698
345	2	ENSG00000267520.2	PUS10,REL,PEX13,	ENSG00000267520.2	0.0845742
387	3	ENSG00000230415.1	ACAP3,UBE2J2,SCNN1D,	ENSG00000230415.1	0.0846118
146	1	ENSG00000258279.2	C12orf80,KRT80,KRT7,	ENSG00000258279.2	0.0846306
347	2	ENSG00000268873.1	DTNA	ENSG00000268873.1	0.084689
340	2	ENSG00000265128.1	DYM,SMAD7,	ENSG00000265128.1	0.0849393
60	1	ENSG00000231185.2	SPRY4,FGF1,	ENSG00000231185.2	0.0849665
27	1	ENSG00000225177.1	GVQW2,ECT2L,CCDC28A,	ENSG00000225177.1	0.0849832
182	1	ENSG00000267576.1	TSPAN16,RAB3D,	ENSG00000267576.1	0.0850125
414	3	ENSG00000255197.1	SPI1,SLC39A13,	ENSG00000255197.1	0.0853898
304	2	ENSG00000250062.1	MAPK10,ARHGAP24,PTPN13,	ENSG00000250062.1	0.0862553
131	1	ENSG00000254377.1	CYP7B1,BHLHE22,	ENSG00000254377.1	0.0864283
134	1	ENSG00000255101.1	CHRNB3,CHRNA6,	ENSG00000255101.1	0.086515
140	1	ENSG00000256967.1	RBP5,CLSTN3,	ENSG00000256967.1	0.0866168
419	3	ENSG00000256967.1	RBP5,CLSTN3,	ENSG00000256967.1	0.0866168
449	3	ENSG00000265100.1	AMZ2	ENSG00000265100.1	0.0866447
137	1	ENSG00000255980.1	CCND1,MYEOV,LOC102724265,	ENSG00000255980.1	0.0868243
125	1	ENSG00000253282.1	GRHL2,ZNF706,	ENSG00000253282.1	0.0868582
381	3	ENSG00000227372.6	CCDC27,TP73,SMIM1,	ENSG00000227372.6	0.0874987
284	2	ENSG00000237548.1	TTLL11,DAB2IP,	ENSG00000237548.1	0.0875645
315	2	ENSG00000253726.1	TERF1,KCNB2,SBSPON,	ENSG00000253726.1	0.087756
408	3	ENSG00000254664.1	PRDM11,SYT13,	ENSG00000254664.1	0.0879883
153	1	ENSG00000260806.1	PAPOLA,AK7,	ENSG00000260806.1	0.0883733
101	1	ENSG00000242282.2	ADI1,RNASEH1,RPS7,	ENSG00000242282.2	0.0884319
59	1	ENSG00000231160.5	KLF3,TLR10,TLR1,	ENSG00000231160.5	0.088525
329	2	ENSG00000259196.1	HMBOX1	ENSG00000259196.1	0.0888965
28	1	ENSG00000225767.1	FAF1,ELAVL4,DMRTA2,	ENSG00000225767.1	0.0892286
244	2	ENSG00000225767.1	FAF1,ELAVL4,DMRTA2,	ENSG00000225767.1	0.0892286
240	2	ENSG00000224731.1	CTNNA2,LRRTM1,	ENSG00000224731.1	0.089291
317	2	ENSG00000254163.1	SGCD,PPP1R2P3,	ENSG00000254163.1	0.0895
351	2	ENSG00000271554.1	AGO3,AGO1,TEKT2,	ENSG00000271554.1	0.089675
343	2	ENSG00000266965.1	INO80C,GALNT1,	ENSG00000266965.1	0.0897613
38	1	ENSG00000227811.2	FAM212B,DDX20,	ENSG00000227811.2	0.0900223
334	2	ENSG00000259946.1	DPYD,SNX7,PLPPR5,	ENSG00000259946.1	0.0900343
91	1	ENSG00000236841.3	FAP,DPP4,GCG,	ENSG00000236841.3	0.0906798
357	2	ENSG00000273284.1	ANKRD12,NDUFV2,TWSG1,	ENSG00000273284.1	0.0916574
208	1	ENSG00000271815.1	ANKRD31,COL4A3BP,HMGCR,	ENSG00000271815.1	0.0918587
429	3	ENSG00000260233.2	EHBP1L1,SSSCA1,FAM89B,	ENSG00000260233.2	0.0922176
40	1	ENSG00000227958.1	OLFM1,C9orf62,	ENSG00000227958.1	0.0924543
379	3	ENSG00000226416.1	TNNT3,HOTS,MRPL23,	ENSG00000226416.1	0.092531
57	1	ENSG00000230487.3	PSMG3,TMEM184A,	ENSG00000230487.3	0.0945526
439	3	ENSG00000261342.1	SLC39A3,DIRAS1,	ENSG00000261342.1	0.0946665
425	3	ENSG00000259291.1	ZNF710,IDH2,SEMA4B,	ENSG00000259291.1	0.0946681
273	2	ENSG00000234653.1	LRRTM4,GCFC2,	ENSG00000234653.1	0.0947692
100	1	ENSG00000240859.1	PRKAR1B,FAM20C,PDGFA,	ENSG00000240859.1	0.0951928
399	3	ENSG00000240859.1	PRKAR1B,FAM20C,PDGFA,	ENSG00000240859.1	0.0951928
226	1	ENSG00000273297.1	AKR1B10,SLC35B4,AKR1B1,	ENSG00000273297.1	0.0952584
324	2	ENSG00000256085.1	TMEM132D,GLT1D1,FZD10,	ENSG00000256085.1	0.0953196
14	1	ENSG00000214803.3	FER1L6,TMEM65,TRMT12,	ENSG00000214803.3	0.0953952
286	2	ENSG00000237851.1	AIG1,HIVEP2,	ENSG00000237851.1	0.0954582
117	1	ENSG00000248673.1	ENC1,HEXB,	ENSG00000248673.1	0.0957151
445	3	ENSG00000261971.2	MMP25,IL32,	ENSG00000261971.2	0.0957612
119	1	ENSG00000248866.1	USP46,ERVMER34-1,	ENSG00000248866.1	0.0962757
157	1	ENSG00000261079.1	CLEC18B,PSMD7,NPIPB15,	ENSG00000261079.1	0.0963024
436	3	ENSG00000261079.1	CLEC18B,PSMD7,NPIPB15,	ENSG00000261079.1	0.0963024
424	3	ENSG00000259006.1	MC1R,TUBB3,	ENSG00000259006.1	0.0968017
42	1	ENSG00000228343.1	RBM3,WDR13,	ENSG00000228343.1	0.0968278
95	1	ENSG00000237880.1	ST6GAL2,RGPD4,SLC5A7,	ENSG00000237880.1	0.0971563
397	3	ENSG00000237489.2	C10orf143,GLRX3,	ENSG00000237489.2	0.097322
148	1	ENSG00000258920.1	FOXN3,EFCAB11,	ENSG00000258920.1	0.0975216
270	2	ENSG00000233110.1	SORBS2,CCDC110,PDLIM3,	ENSG00000233110.1	0.0976206
170	1	ENSG00000265263.1	B9D1,EPN2,	ENSG00000265263.1	0.0976753
400	3	ENSG00000240889.1	BRAF,ADCK2,NDUFB2,	ENSG00000240889.1	0.0981022
24	1	ENSG00000224521.1	OR2T34,OR2G6,OR2T29,	ENSG00000224521.1	0.098562
239	2	ENSG00000224563.1	LPP,TPRG1,BCL6,	ENSG00000224563.1	0.0986801
155	1	ENSG00000260942.1	CAPN10,RNPEPL1,DUSP28,	ENSG00000260942.1	0.0991978
435	3	ENSG00000260942.1	CAPN10,RNPEPL1,DUSP28,	ENSG00000260942.1	0.0991978
370	3	ENSG00000214870.4	SNX10,C7orf71,	ENSG00000214870.4	0.0992791
106	1	ENSG00000245937.3	CCDC192,FBN2,SLC12A2,	ENSG00000245937.3	0.0992923
426	3	ENSG00000259840.1	FAM173A,FBXL16,METRN,	ENSG00000259840.1	0.100686
502	14	ENSG00000231652.2	CD109,SLC17A5,EEF1A1,	ENSG00000231652.2	0.100733
308	2	ENSG00000250608.1	NEK11,NUDT16,	ENSG00000250608.1	0.101257
396	3	ENSG00000236901.3	RABGAP1,STRBP,GPR21,	ENSG00000236901.3	0.102093
16	1	ENSG00000223482.3	NUTM2D,FAM35A,	ENSG00000223482.3	0.102215
33	1	ENSG00000226698.1	GPATCH3,GPN2,SFN,	ENSG00000226698.1	0.102247
433	3	ENSG00000260807.2	LMF1,SOX8,	ENSG00000260807.2	0.102251
292	2	ENSG00000242973.2	TDRD6,SLC25A27,PLA2G7,	ENSG00000242973.2	0.102315
410	3	ENSG00000254942.1	GNAI3,GPR61,AMIGO1,	ENSG00000254942.1	0.102328
69	1	ENSG00000232694.2	LYPD8,OR2T27,OR14I1,	ENSG00000232694.2	0.102351
422	3	ENSG00000258736.1	TMEM179,C14orf180,INF2,	ENSG00000258736.1	0.102353
458	3	ENSG00000267778.1	CBARP,ATP5F1D,MIDN,	ENSG00000267778.1	0.102459
251	2	ENSG00000228540.1	IMMP2L,LRRN3,	ENSG00000228540.1	0.102544
248	2	ENSG00000226899.1	CTBP2,ABRAXAS2,ZRANB1,	ENSG00000226899.1	0.102553
505	20	ENSG00000260088.1	DDX59	ENSG00000260088.1	0.102572
174	1	ENSG00000266441.1	L3MBTL4,LAMA1,ARHGAP28,	ENSG00000266441.1	0.10277
322	2	ENSG00000255167.1	NELL1,PRMT3,SLC6A5,	ENSG00000255167.1	0.102864
306	2	ENSG00000250433.1	CLSTN2,TRIM42,SLC25A36,	ENSG00000250433.1	0.102898
344	2	ENSG00000267476.1	MALT1,ALPK2,LOC101927322,	ENSG00000267476.1	0.102898
501	13	ENSG00000230613.1	HM13,ID1,	ENSG00000230613.1	0.102919
402	3	ENSG00000242798.1	CNPY4,MBLAC1,TAF6,	ENSG00000242798.1	0.103067
457	3	ENSG00000267660.1	SLC12A4,PSMB10,LCAT,	ENSG00000267660.1	0.103084
132	1	ENSG00000254602.1	ZDHHC5,CLP1,YPEL4,	ENSG00000254602.1	0.10316
187	1	ENSG00000267705.1	ZNF532,MALT1,LOC101927322,	ENSG00000267705.1	0.105995
67	1	ENSG00000232164.1	MEIS1,ETAA1,SPRED2,	ENSG00000232164.1	0.106007
500	12	ENSG00000272046.1	GPC5,SLITRK6,SLITRK5,	ENSG00000272046.1	0.106023
52	1	ENSG00000229851.1	GYG2,ARSD,	ENSG00000229851.1	0.106049
403	3	ENSG00000244151.1	FASTK,TMUB1,SLC4A2,	ENSG00000244151.1	0.106231
51	1	ENSG00000229618.1	DGKB,ETV1,ARL4A,	ENSG00000229618.1	0.106358
330	2	ENSG00000259314.1	IQGAP1,CRTC3,BLM,	ENSG00000259314.1	0.106427
7	1	ENSG00000182366.5	FBXO25,ZNF596,TDRP,	ENSG00000182366.5	0.106897
341	2	ENSG00000265218.1	LRRC37A3,GNA13,RGS9,	ENSG00000265218.1	0.107596
412	3	ENSG00000255121.2	CCDC84,FOXR1,RPS25,	ENSG00000255121.2	0.107694
326	2	ENSG00000256564.1	MGST1,LMO3,	ENSG00000256564.1	0.10795
525	42	ENSG00000228789.2	MUC22,HCG22,C6orf15,	ENSG00000228789.2	0.110104
110	1	ENSG00000246985.3	SOCS2	ENSG00000246985.3	0.110534
179	1	ENSG00000267414.1	SLC14A2,SETBP1,	ENSG00000267414.1	0.110567
455	3	ENSG00000267414.1	SLC14A2,SETBP1,	ENSG00000267414.1	0.110567
177	1	ENSG00000267188.1	ZNF285,ZNF229,	ENSG00000267188.1	0.110579
364	3	ENSG00000197558.7	ZNF862,SSPO,ZNF467,	ENSG00000197558.7	0.110646
46	1	ENSG00000228830.1	COA6,TARBP1,IRF2BP2,	ENSG00000228830.1	0.110652
338	2	ENSG00000263316.1	C17orf49,RNASEK,ALOX12,	ENSG00000263316.1	0.111092
481	5	ENSG00000271892.1	MYO10,BASP1,	ENSG00000271892.1	0.112082
413	3	ENSG00000255182.1	PPP1R16A,GPT,MFSD3,	ENSG00000255182.1	0.113679
122	1	ENSG00000250950.1	PDE5A,C4orf3,FABP2,	ENSG00000250950.1	0.113944
281	2	ENSG00000236733.1	PIP5K1B,FAM122A,PRKACG,	ENSG00000236733.1	0.114087
287	2	ENSG00000239653.1	ATXN7,PRICKLE2,PSMD6,	ENSG00000239653.1	0.115638
36	1	ENSG00000226920.1	NUP133,ACTA1,ABCB10,	ENSG00000226920.1	0.116225
207	1	ENSG00000271738.1	FAM213A,TSPAN14,	ENSG00000271738.1	0.117818
267	2	ENSG00000232682.1	ANK3,CCDC6,MRLN,	ENSG00000232682.1	0.117833
23	1	ENSG00000224418.1	STK24,SLC15A1,	ENSG00000224418.1	0.11805
522	40	ENSG00000249738.2	RNF145,UBLCP1,IL12B,	ENSG00000249738.2	0.118075
12	1	ENSG00000204860.4	ALDH1B1,IGFBPL1,ANKRD18A,	ENSG00000204860.4	0.118427
383	3	ENSG00000228201.1	METTL26,WDR90,MCRIP2,	ENSG00000228201.1	0.118428
473	3	ENSG00000272405.1	HAPLN2,BCAN,NES,	ENSG00000272405.1	0.118477
518	36	ENSG00000234860.1	ALG2,SEC61B,NR4A3,	ENSG00000234860.1	0.119223
406	3	ENSG00000247970.2	CCDC85C,HHIPL1,	ENSG00000247970.2	0.119295
224	1	ENSG00000273064.1	PPP3R1,CNRIP1,	ENSG00000273064.1	0.11935
391	3	ENSG00000233427.1	EPB41,OPRD1,	ENSG00000233427.1	0.119667
227	1	ENSG00000273312.1	CCNY,GJD4,FZD8,	ENSG00000273312.1	0.11971
149	1	ENSG00000259673.1	MAP2K5,IQCH,C15orf61,	ENSG00000259673.1	0.120387
471	3	ENSG00000271912.1	PYCR3,EEF1D,TIGD5,	ENSG00000271912.1	0.120673
112	1	ENSG00000247735.2	SEZ6L2,ASPHD1,KCTD13,	ENSG00000247735.2	0.120859
378	3	ENSG00000226239.1	HCK,CCM2L,XKR7,	ENSG00000226239.1	0.120998
103	1	ENSG00000244239.1	ICA1	ENSG00000244239.1	0.121927
53	1	ENSG00000229931.1	GMPR,ATXN1,STMND1,	ENSG00000229931.1	0.121978
386	3	ENSG00000229931.1	GMPR,ATXN1,STMND1,	ENSG00000229931.1	0.121978
309	2	ENSG00000250761.2	ADCY2,FASTKD3,C5orf49,	ENSG00000250761.2	0.123128
87	1	ENSG00000235770.1	FN1,MREG,	ENSG00000235770.1	0.123152
50	1	ENSG00000229481.1	SIPA1L3,ZNF573,WDR87,	ENSG00000229481.1	0.123192
17	1	ENSG00000223799.1	IFNAR2,IL10RB,	ENSG00000223799.1	0.123256
144	1	ENSG00000257156.1	POC1B,POC1B-GALNT4,GALNT4,DUSP6,	ENSG00000257156.1	0.123259
66	1	ENSG00000231920.1	NEBL,C10orf113,	ENSG00000231920.1	0.12331
128	1	ENSG00000253868.2	FER1L6,FAM91A1,TMEM65,	ENSG00000253868.2	0.123325
154	1	ENSG00000260874.1	CCNF,TEDC2,	ENSG00000260874.1	0.123329
434	3	ENSG00000260874.1	CCNF,TEDC2,	ENSG00000260874.1	0.123329
527	44	ENSG00000271983.1	ARNT2,CEMIP,ABHD17C,	ENSG00000271983.1	0.123666
225	1	ENSG00000273290.1	MYH3,SCO1,ADPRM,	ENSG00000273290.1	0.123671
489	9	ENSG00000233540.1	DNM3,VAMP4,METTL13,	ENSG00000233540.1	0.12378
331	2	ENSG00000259432.1	GPR176,FSIP1,	ENSG00000259432.1	0.123839
94	1	ENSG00000237248.3	PZP,KLRG1,A2M,	ENSG00000237248.3	0.124979
64	1	ENSG00000231711.2	WNT7B,PRR34,PPARA,	ENSG00000231711.2	0.125713
167	1	ENSG00000262061.1	RPH3AL,C17orf97,LOC100506388,	ENSG00000262061.1	0.125997
362	3	ENSG00000196972.6	RTL8A,SMIM10L2B,ETDB,	ENSG00000196972.6	0.126361
189	1	ENSG00000267904.1	MED26,SMIM7,	ENSG00000267904.1	0.12738
88	1	ENSG00000235831.2	ITPR1,BHLHE40,ARL8B,	ENSG00000235831.2	0.127387
288	2	ENSG00000240499.3	CADPS2,AASS,FEZF1,	ENSG00000240499.3	0.128949
107	1	ENSG00000245975.2	ADAM10,MINDY2,	ENSG00000245975.2	0.129021
89	1	ENSG00000236498.1	COMMD1,CCT4,FAM161A,	ENSG00000236498.1	0.129089
467	3	ENSG00000270015.1	FAN1,MTMR10,	ENSG00000270015.1	0.129483
274	2	ENSG00000234953.2	ADGRL2	ENSG00000234953.2	0.129721
8	1	ENSG00000185065.6	MRPL40,UFD1,C22orf39,	ENSG00000185065.6	0.129828
360	3	ENSG00000185065.6	MRPL40,UFD1,C22orf39,	ENSG00000185065.6	0.129828
376	3	ENSG00000224888.3	CTU2,PIEZO1,RNF166,	ENSG00000224888.3	0.129872
204	1	ENSG00000271576.1	TTLL7,PRKACB,	ENSG00000271576.1	0.130803
163	1	ENSG00000261485.1	PAN3,URAD,FLT3,	ENSG00000261485.1	0.131428
367	3	ENSG00000205037.2	BANP,CA5A,SLC7A5,	ENSG00000205037.2	0.131439
173	1	ENSG00000265749.1	KRBA2,RPL26,	ENSG00000265749.1	0.131463
332	2	ENSG00000259591.1	RORA	ENSG00000259591.1	0.131546
198	1	ENSG00000270175.1	MAP3K12,TARBP2,	ENSG00000270175.1	0.131605
90	1	ENSG00000236790.1	KIDINS220,ID2,	ENSG00000236790.1	0.131726
98	1	ENSG00000240086.1	EPHB1,PPP2R3A,	ENSG00000240086.1	0.131772
62	1	ENSG00000231611.1	ZPR1,BUD13,APOA5,	ENSG00000231611.1	0.131816
388	3	ENSG00000230454.1	GNAI2,SEMA3B,	ENSG00000230454.1	0.131869
268	2	ENSG00000232739.1	NMT2,FAM171A1,	ENSG00000232739.1	0.131903
520	38	ENSG00000260515.1	CCT5,FAM173B,	ENSG00000260515.1	0.132474
218	1	ENSG00000272247.1	GFM1,RARRES1,MFSD1,	ENSG00000272247.1	0.132541
507	22	ENSG00000265073.1	TRAF4,TLCD1,NEK8,	ENSG00000265073.1	0.134787
526	43	ENSG00000226824.2	RABGEF1,KCTD7,	ENSG00000226824.2	0.134832
353	2	ENSG00000272037.1	UBR5,RRM2B,	ENSG00000272037.1	0.135281
6	1	ENSG00000182310.8	HAS1,SPACA6,	ENSG00000182310.8	0.135947
56	1	ENSG00000230393.1	AFF3,LONRF2,	ENSG00000230393.1	0.137289
475	3	ENSG00000273137.1	TRABD,TUBGCP6,SELENOO,	ENSG00000273137.1	0.137332
181	1	ENSG00000267439.1	HSPB6,PSENEN,LIN37,	ENSG00000267439.1	0.137575
504	17	ENSG00000267197.1	KEAP1,PDE4A,S1PR5,	ENSG00000267197.1	0.14354
1	1	ENSG00000163364.5	HOXD3,HOXD1,MTX2,	ENSG00000163364.5	0.143821
220	1	ENSG00000272565.1	TFDP2,GK5,	ENSG00000272565.1	0.144914
29	1	ENSG00000225792.1	SNX10,CBX3,	ENSG00000225792.1	0.145008
83	1	ENSG00000234614.1	RORC,THEM5,C2CD4D,	ENSG00000234614.1	0.145624
407	3	ENSG00000253200.1	C8orf58,CCAR2,BIN3,	ENSG00000253200.1	0.145966
2	1	ENSG00000166770.6	ZNF667,ZFP28,ZNF471,	ENSG00000166770.6	0.146042
452	3	ENSG00000267169.1	ADGRL1,ASF1B,PRKACA,	ENSG00000267169.1	0.148383
186	1	ENSG00000267665.1	SEC14L1,SEPT9,TNRC6C,	ENSG00000267665.1	0.148477
437	3	ENSG00000261139.1	PPP1R16A,GPT,MFSD3,	ENSG00000261139.1	0.149678
395	3	ENSG00000236754.1	ATP6V1E1,LOC101929372,SLC25A18,	ENSG00000236754.1	0.151793
172	1	ENSG00000265496.2	RPL17,C18orf32,RPL17-C18orf32,	ENSG00000265496.2	0.152105
348	2	ENSG00000269887.1	PBX1,LMX1A,	ENSG00000269887.1	0.152159
165	1	ENSG00000261845.2	FOXK2,WDR45B,RAB40B,	ENSG00000261845.2	0.152188
444	3	ENSG00000261845.2	FOXK2,WDR45B,RAB40B,	ENSG00000261845.2	0.152188
49	1	ENSG00000229388.1	TAF12,RAB42,GMEB1,	ENSG00000229388.1	0.154465
459	3	ENSG00000267858.1	UBE2M,MZF1,CHMP2A,	ENSG00000267858.1	0.154942
175	1	ENSG00000266588.1	PLXDC1,FBXO47,LASP1,	ENSG00000266588.1	0.155681
18	1	ENSG00000223930.1	KCNMB2,ZMAT3,	ENSG00000223930.1	0.155726
171	1	ENSG00000265401.1	CENPV,TRPV2,UBB,	ENSG00000265401.1	0.15579
197	1	ENSG00000270113.1	CDK2AP1,SBNO1,	ENSG00000270113.1	0.15585
74	1	ENSG00000233527.4	ZNF529,ZNF382,	ENSG00000233527.4	0.156303
513	31	ENSG00000227627.1	MTRF1L,FBXO5,	ENSG00000227627.1	0.158695
261	2	ENSG00000230630.1	DNM3	ENSG00000230630.1	0.158936
312	2	ENSG00000253352.4	MORC2,OSBP2,SMTN,	ENSG00000253352.4	0.160043
234	2	ENSG00000223642.3	BAZ2B,WDSUB1,	ENSG00000223642.3	0.160048
373	3	ENSG00000223642.3	BAZ2B,WDSUB1,	ENSG00000223642.3	0.160048
202	1	ENSG00000271200.1	NFIA,PATJ,TM2D1,	ENSG00000271200.1	0.160162
126	1	ENSG00000253549.1	CA2,CA1,CA3,	ENSG00000253549.1	0.160293
108	1	ENSG00000246379.2	GNAO1,CES5A,AMFR,	ENSG00000246379.2	0.161631
142	1	ENSG00000257126.1	PRKD1,FOXG1,	ENSG00000257126.1	0.16242
147	1	ENSG00000258702.1	PAPOLA,AK7,	ENSG00000258702.1	0.162764
275	2	ENSG00000235777.1	DPYD,SNX7,	ENSG00000235777.1	0.163771
394	3	ENSG00000235777.1	DPYD,SNX7,	ENSG00000235777.1	0.163771
34	1	ENSG00000226717.2	PTPRD,TYRP1,	ENSG00000226717.2	0.164572
389	3	ENSG00000231064.1	THBS3,MUC1,MTX1,	ENSG00000231064.1	0.165319
451	3	ENSG00000267080.1	TMUB2,ASB16,	ENSG00000267080.1	0.166579
280	2	ENSG00000236676.1	ADGRL2	ENSG00000236676.1	0.168653
337	2	ENSG00000262119.1	STXBP6,NOVA1,	ENSG00000262119.1	0.170166
221	1	ENSG00000272572.1	SEMA4G,SLF2,MRPL43,	ENSG00000272572.1	0.170576
80	1	ENSG00000233718.1	MYCN,MYCNOS,	ENSG00000233718.1	0.171921
97	1	ENSG00000239569.2	SRPK2,KMT2E,LHFPL3,	ENSG00000239569.2	0.172299
398	3	ENSG00000239569.2	SRPK2,KMT2E,LHFPL3,	ENSG00000239569.2	0.172299
48	1	ENSG00000229334.1	LSG1,TMEM44,FAM43A,	ENSG00000229334.1	0.175511
516	34	ENSG00000233895.1	RIN2,SLC24A3,	ENSG00000233895.1	0.177006
32	1	ENSG00000226645.1	ZPR1,BUD13,APOA5,	ENSG00000226645.1	0.177543
99	1	ENSG00000240137.1	SELENOT,SIAH2,ERICH6,	ENSG00000240137.1	0.179351
508	24	ENSG00000235576.1	RNF144A,RSAD2,	ENSG00000235576.1	0.180508
377	3	ENSG00000225138.3	SLC9A3,AHRR,EXOC3,	ENSG00000225138.3	0.180674
229	1	ENSG00000273477.1	ISPD,MEOX2,SOSTDC1,	ENSG00000273477.1	0.184696
76	1	ENSG00000233554.1	B4GALT1,SPINK4,BAG1,	ENSG00000233554.1	0.188758
440	3	ENSG00000261474.1	ARMC5	ENSG00000261474.1	0.189809
512	30	ENSG00000261216.1	GSPT1,NPIPB2,	ENSG00000261216.1	0.190571
160	1	ENSG00000261338.1	GPBAR1,ARPC2,	ENSG00000261338.1	0.19448
124	1	ENSG00000251450.1	MSH3,RASGRF2,CKMT2,	ENSG00000251450.1	0.195434
78	1	ENSG00000233642.1	GPR158,ENKUR,THNSL1,	ENSG00000233642.1	0.19576
72	1	ENSG00000233123.1	COL26A1,IFT22,MYL10,	ENSG00000233123.1	0.197254
206	1	ENSG00000271646.1	PRIMPOL,IRF2,CASP3,	ENSG00000271646.1	0.19752
19	1	ENSG00000224046.1	DMTF1,TMEM243,	ENSG00000224046.1	0.198845
199	1	ENSG00000270959.1	LPP	ENSG00000270959.1	0.199123
490	9	ENSG00000234943.2	SPTBN1,EML6,	ENSG00000234943.2	0.199142
446	3	ENSG00000262712.1	CORO7-PAM16,GLIS2,PAM16,	ENSG00000262712.1	0.199172
111	1	ENSG00000247271.2	ZBED5,EIF4G2,	ENSG00000247271.2	0.199742
212	1	ENSG00000271918.1	COMMD10,ARL14EPL,	ENSG00000271918.1	0.201434
271	2	ENSG00000233340.1	VTI1A,ZDHHC6,	ENSG00000233340.1	0.201535
384	3	ENSG00000229214.1	PHF10,TCTE3,ERMARD,	ENSG00000229214.1	0.202422
368	3	ENSG00000206140.5	HIC2,TMEM191C,RIMBP3B,RIMBP3C,	ENSG00000206140.5	0.205704
438	3	ENSG00000261193.1	BANP,CA5A,SLC7A5,	ENSG00000261193.1	0.205714
472	3	ENSG00000271933.1	CDHR1,C10orf99,GHITM,	ENSG00000271933.1	0.20749
428	3	ENSG00000260136.1	COG7,EARS2,GGA2,	ENSG00000260136.1	0.208336
511	27	ENSG00000205913.2	SRRM2,ELOB,PRSS27,	ENSG00000205913.2	0.209981
136	1	ENSG00000255517.2	DPP3,PELI3,BBS1,	ENSG00000255517.2	0.210216
415	3	ENSG00000255517.2	DPP3,PELI3,BBS1,	ENSG00000255517.2	0.210216
418	3	ENSG00000256576.1	GALNT9,NOC4L,DDX51,	ENSG00000256576.1	0.210406
321	2	ENSG00000255132.1	LRRC4C,TTC17,API5,	ENSG00000255132.1	0.212478
476	3	ENSG00000273164.1	PRODH,DGCR2,	ENSG00000273164.1	0.214435
216	1	ENSG00000272145.1	NFYC	ENSG00000272145.1	0.214773
178	1	ENSG00000267296.2	CEBPA,CEBPG,	ENSG00000267296.2	0.214805
454	3	ENSG00000267296.2	CEBPA,CEBPG,	ENSG00000267296.2	0.214805
205	1	ENSG00000271643.1	CLASP2,PDCD6IP,	ENSG00000271643.1	0.214831
121	1	ENSG00000250132.2	RAD52,ERC1,	ENSG00000250132.2	0.216371
469	3	ENSG00000270726.1	SPRY3,VAMP7,IL9R,	ENSG00000270726.1	0.216401
409	3	ENSG00000254876.1	CCDC180,TDRD7,	ENSG00000254876.1	0.217358
120	1	ENSG00000250064.1	STIM2,TBC1D19,CCKAR,	ENSG00000250064.1	0.217372
13	1	ENSG00000212694.4	TMEM120B,SETD1B,RHOF,	ENSG00000212694.4	0.217583
369	3	ENSG00000212694.4	TMEM120B,SETD1B,RHOF,	ENSG00000212694.4	0.217583
41	1	ENSG00000228084.1	AGL,SLC35A3,	ENSG00000228084.1	0.217948
393	3	ENSG00000235296.1	PYCR1,MYADML2,	ENSG00000235296.1	0.220221
361	3	ENSG00000188365.3	TNRC18,LOC100129484,FBXL18,	ENSG00000188365.3	0.227521
61	1	ENSG00000231439.3	POLR3K,RHBDF1,SNRNP25,	ENSG00000231439.3	0.232
45	1	ENSG00000228470.1	CENPF,PTPN14,SMYD2,	ENSG00000228470.1	0.232245
483	7	ENSG00000269145.2	MAST3,PIK3R2,IFI30,	ENSG00000269145.2	0.233566
44	1	ENSG00000228427.1	NLGN3,GJB1,	ENSG00000228427.1	0.234694
127	1	ENSG00000253559.1	ANKAR,ORMDL1,OSGEPL1,	ENSG00000253559.1	0.237492
84	1	ENSG00000234636.1	CXorf38,MED14,MED14OS,	ENSG00000234636.1	0.237551
257	2	ENSG00000229918.1	DOCK9,SLC15A1,	ENSG00000229918.1	0.241661
217	1	ENSG00000272223.1	RRP36,KLHDC3,CUL7,	ENSG00000272223.1	0.242985
372	3	ENSG00000223473.1	TPST1,RABGEF1,KCTD7,	ENSG00000223473.1	0.243447
200	1	ENSG00000271122.1	TBX20,SEPT7,HERPUD2,	ENSG00000271122.1	0.249939
43	1	ENSG00000228395.1	SPTAN1,GLE1,	ENSG00000228395.1	0.251483
161	1	ENSG00000261399.1	MAPK8IP3,JPT2,	ENSG00000261399.1	0.257959
201	1	ENSG00000271133.1	ABCB5,MACC1,ITGB8,	ENSG00000271133.1	0.259613
21	1	ENSG00000224152.1	BAZ2B	ENSG00000224152.1	0.262986
278	2	ENSG00000236324.1	SNX9,SYNJ2,	ENSG00000236324.1	0.270244
96	1	ENSG00000239482.2	BTLA,SLC9C1,CD200,	ENSG00000239482.2	0.273176
430	3	ENSG00000260285.1	MARK3,CKB,TRMT61A,	ENSG00000260285.1	0.275353
22	1	ENSG00000224167.1	PPM1J,FAM19A3,SLC16A1,	ENSG00000224167.1	0.277979
25	1	ENSG00000224848.1	CDC14B,AAED1,ZNF510,	ENSG00000224848.1	0.278474
366	3	ENSG00000203280.3	KIAA1671,CRYBB3,CRYBB2,	ENSG00000203280.3	0.282547
365	3	ENSG00000198547.4	COMMD7,NOL4L,C20orf203,	ENSG00000198547.4	0.283367
210	1	ENSG00000271849.1	MAN2A1,FER,PJA2,	ENSG00000271849.1	0.28368
143	1	ENSG00000257135.1	HPCAL1,ODC1,	ENSG00000257135.1	0.290924
517	35	ENSG00000237604.1	C21orf33,PWP2,	ENSG00000237604.1	0.297779
129	1	ENSG00000253973.2	SCUBE2,TMEM9B,NRIP3,	ENSG00000253973.2	0.299514
311	2	ENSG00000253103.1	CSMD3,SYBU,KCNV1,	ENSG00000253103.1	0.303426
115	1	ENSG00000248275.1	TRIM41,TRIM52,RACK1,	ENSG00000248275.1	0.304766
515	33	ENSG00000239572.1	HTR1F	ENSG00000239572.1	0.304884
510	26	ENSG00000259439.1	CAMKMT,SIX3,SIX2,	ENSG00000259439.1	0.305177
58	1	ENSG00000230910.2	ADGRB3,COL19A1,LMBRD1,	ENSG00000230910.2	0.312415
109	1	ENSG00000246523.3	TMEM135,PRSS23,FZD4,	ENSG00000246523.3	0.324531
283	2	ENSG00000237327.1	UPP2,CCDC148,	ENSG00000237327.1	0.325958
491	10	ENSG00000253965.1	ANKHD1,ANKHD1-EIF4EBP3,HBEGF,SLC4A9,	ENSG00000253965.1	0.329337
203	1	ENSG00000271538.1	PRIMPOL,IRF2,CASP3,	ENSG00000271538.1	0.335482
464	3	ENSG00000268525.1	POU2F2,ZNF574,	ENSG00000268525.1	0.338305
133	1	ENSG00000255020.1	MTMR9,SLC35G5,FAM167A,	ENSG00000255020.1	0.341901
215	1	ENSG00000272129.1	TTK,BCKDHB,ELOVL4,	ENSG00000272129.1	0.343285
325	2	ENSG00000256315.1	CADM1,NXPE2,NXPE4,	ENSG00000256315.1	0.345464
296	2	ENSG00000243799.1	PEX5L,USP13,NDUFB5,	ENSG00000243799.1	0.353627
503	15	ENSG00000249021.1	TMED7,TMED7-TICAM2,TICAM2,CDO1,	ENSG00000249021.1	0.35651
228	1	ENSG00000273314.1	EZH2,C7orf33,CUL1,	ENSG00000273314.1	0.356726
416	3	ENSG00000255568.2	BRWD1,WRB,WRB-SH3BGR,HMGN1,	ENSG00000255568.2	0.366243
279	2	ENSG00000236556.1	PHYHIPL,FAM13C,	ENSG00000236556.1	0.374413
460	3	ENSG00000267890.1	VRK3,ZNF473,	ENSG00000267890.1	0.375527
441	3	ENSG00000261519.2	TK2	ENSG00000261519.2	0.380437
488	9	ENSG00000231731.3	MYO7B,PROC,IWS1,	ENSG00000231731.3	0.381932
519	37	ENSG00000177822.3	TENM3,WWC2,DCTD,	ENSG00000177822.3	0.382249
63	1	ENSG00000231663.1	COA6	ENSG00000231663.1	0.389342
68	1	ENSG00000232656.3	IDI1,IDI2,	ENSG00000232656.3	0.391849
453	3	ENSG00000267221.1	NKIRAS2,ZNF385C,C17orf113,	ENSG00000267221.1	0.396299
75	1	ENSG00000233542.1	PRKCZ,CFAP74,GABRD,	ENSG00000233542.1	0.406334
65	1	ENSG00000231770.1	LSG1,TMEM44,FAM43A,	ENSG00000231770.1	0.412094
39	1	ENSG00000227848.1	SUCLA2,NUDT15,MED4,	ENSG00000227848.1	0.414425
382	3	ENSG00000227848.1	SUCLA2,NUDT15,MED4,	ENSG00000227848.1	0.414425
213	1	ENSG00000272009.1	ZNF165,OR1F12,ZSCAN16,	ENSG00000272009.1	0.427763
219	1	ENSG00000272525.1	FOXD1,ANKRA2,BTF3,	ENSG00000272525.1	0.439819
164	1	ENSG00000261526.1	REXO1,KLF16,ABHD17A,	ENSG00000261526.1	0.448478
484	7	ENSG00000272321.1	STK3,NIPAL2,KCNS2,	ENSG00000272321.1	0.465216
104	1	ENSG00000244491.1	GTPBP1,JOSD1,SUN2,	ENSG00000244491.1	0.472733
86	1	ENSG00000235706.3	CLMN,DICER1,	ENSG00000235706.3	0.513038
135	1	ENSG00000255153.1	TOLLIP,MUC5B,	ENSG00000255153.1	0.517727
114	1	ENSG00000248161.1	SLC39A8,NFKB1,	ENSG00000248161.1	0.522295
152	1	ENSG00000260805.1	ATF3	ENSG00000260805.1	0.545292
514	32	ENSG00000273493.1	PXK,RPP14,HTD2,	ENSG00000273493.1	0.908724
