# Supplementary material for: Machine Learning Reduced Gene/Non-Coding RNA Features That Classify Schizophrenia Patients Accurately and Highlight Insightful Gene Clusters
Source: Int J Mol Sci. 2021 Mar 25;22(7):3364. doi: 10.3390/ijms22073364 (PMC8037538; doi:10.3390/ijms22073364)
Supplement: Supplementary file 1 [file ijms-22-03364-s001.zip › SupplementaryTable_1.xlsx]

## Sheet: SupplementaryTable_1
Supplementary Table 1. Details of the research subjects
Patient_ID	Phenotype	Ethnicity	Total_reads	Unique_reads	age	gender
MSSM_RNA_PFC_1	SCZ	EA	9831728	9324758	68	Male
MSSM_RNA_PFC_100	SCZ	EA	119648443	111594226	66	Male
MSSM_RNA_PFC_101	SCZ	EA	57570473	52754369	76	Female
MSSM_RNA_PFC_102	control	EA	75376672	68565407	82	Female
MSSM_RNA_PFC_108	control	EA	86841728	81336495	75	Male
MSSM_RNA_PFC_109	control	EA	84355684	78349744	82	Female
MSSM_RNA_PFC_111	control	EA	79658331	72745678	68	Female
MSSM_RNA_PFC_112	control	EA	80972921	75884892	64	Male
MSSM_RNA_PFC_113	control	EA	95818347	88052973	90+	Female
MSSM_RNA_PFC_114	SCZ	EA	84397625	78764116	61	Male
MSSM_RNA_PFC_116	control	EA	71689278	63992237	66	Male
MSSM_RNA_PFC_117	control	EA	56371356	52417001	73	Male
MSSM_RNA_PFC_118	control	EA	81464909	76124168	90+	Female
MSSM_RNA_PFC_119	control	EA	92133363	85485580	60	Female
MSSM_RNA_PFC_12	SCZ	EA	67966874	61724206	84	Male
MSSM_RNA_PFC_120	control	EA	96563535	86083911	61	Female
MSSM_RNA_PFC_123	control	EA	61016092	57030664	85	Female
MSSM_RNA_PFC_124	control	EA	108124298	100433571	64	Male
MSSM_RNA_PFC_125	control	EA	122570576	110739875	84	Male
MSSM_RNA_PFC_126	control	EA	54369582	50654737	66	Male
MSSM_RNA_PFC_127	control	EA	68814247	64834476	67	Female
MSSM_RNA_PFC_13	SCZ	EA	69334004	64018343	57	Male
MSSM_RNA_PFC_131	control	EA	59634414	56440848	68	Male
MSSM_RNA_PFC_132	SCZ	EA	61647839	56999814	75	Male
MSSM_RNA_PFC_133	control	EA	75768080	69771850	72	Male
MSSM_RNA_PFC_134	control	EA	95267193	87833455	85	Male
MSSM_RNA_PFC_135	control	EA	60841619	56945778	90+	Female
MSSM_RNA_PFC_136	control	EA	66217895	62104957	78	Female
MSSM_RNA_PFC_141	control	EA	79938451	75711496	66	Female
MSSM_RNA_PFC_142	control	EA	57997233	52834734	79	Female
MSSM_RNA_PFC_143	control	EA	92098944	86487720	86	Female
MSSM_RNA_PFC_15	control	EA	66453105	61947600	88	Female
MSSM_RNA_PFC_153	control	EA	73224324	68259014	74	Male
MSSM_RNA_PFC_157	control	EA	58957474	53747242	90+	Male
MSSM_RNA_PFC_158	control	EA	86833314	78852997	70	Male
MSSM_RNA_PFC_16	control	EA	112257867	102634578	79	Female
MSSM_RNA_PFC_163	control	EA	91604566	85040315	67	Female
MSSM_RNA_PFC_175	control	EA	99219249	90861819	90+	Female
MSSM_RNA_PFC_176	control	EA	86171368	80109555	89	Female
MSSM_RNA_PFC_183	SCZ	EA	77817050	71908082	82	Male
MSSM_RNA_PFC_197	SCZ	EA	91965703	86381682	70	Male
MSSM_RNA_PFC_2	control	EA	81527283	76041166	76	Male
MSSM_RNA_PFC_201	SCZ	EA	95921945	89633226	71	Female
MSSM_RNA_PFC_210	control	EA	65294766	59396308	88	Male
MSSM_RNA_PFC_241	control	EA	63266412	58742389	66	Male
MSSM_RNA_PFC_250	SCZ	EA	61725515	57913957	70	Male
MSSM_RNA_PFC_265	SCZ	EA	83052144	76022163	77	Male
MSSM_RNA_PFC_266	SCZ	EA	88327691	81469460	66	Male
MSSM_RNA_PFC_297	control	EA	69626222	65437302	41	Female
MSSM_RNA_PFC_3	control	EA	72582289	66142162	60	Male
MSSM_RNA_PFC_300	control	EA	105817512	96108979	84	Male
MSSM_RNA_PFC_302	control	EA	92712675	86689074	61	Male
MSSM_RNA_PFC_336	SCZ	EA	82417858	75495973	69	Male
MSSM_RNA_PFC_341	SCZ	EA	53561193	49371490	46	Male
MSSM_RNA_PFC_343	SCZ	EA	90279148	83278289	88	Female
MSSM_RNA_PFC_347	SCZ	EA	74198780	69059000	72	Male
MSSM_RNA_PFC_348	SCZ	EA	95358880	89377736	52	Male
MSSM_RNA_PFC_350	SCZ	EA	59883992	56013069	76	Male
MSSM_RNA_PFC_351	SCZ	EA	62745467	58894576	86	Female
MSSM_RNA_PFC_352	SCZ	EA	70437335	65517027	65	Male
MSSM_RNA_PFC_357	SCZ	EA	79177179	72995636	62	Female
MSSM_RNA_PFC_44	SCZ	EA	92960544	85069946	77	Female
MSSM_RNA_PFC_46	control	EA	82529608	76376802	82	Female
MSSM_RNA_PFC_59	SCZ	EA	100527545	94056348	71	Male
MSSM_RNA_PFC_96	SCZ	EA	74100760	68804229	63	Male
PENN_RNA_PFC_1	control	EA	86036397	79438703	65	Female
PENN_RNA_PFC_100	SCZ	EA	97722622	91957462	75	Male
PENN_RNA_PFC_101	SCZ	EA	66712875	61852138	86	Female
PENN_RNA_PFC_103	SCZ	EA	77514769	71761413	89	Female
PENN_RNA_PFC_104	SCZ	EA	121483598	113391966	71	Male
PENN_RNA_PFC_105	SCZ	EA	61463020	56665889	70	Male
PENN_RNA_PFC_106	SCZ	EA	93453264	87275878	90+	Male
PENN_RNA_PFC_107	SCZ	EA	58222495	53107014	83	Male
PENN_RNA_PFC_108	SCZ	EA	93419928	85751450	82	Female
PENN_RNA_PFC_109	SCZ	EA	72339523	64762969	74	Male
PENN_RNA_PFC_11	control	EA	84776231	78552864	42	Male
PENN_RNA_PFC_14	control	EA	99767279	91856897	68	Male
PENN_RNA_PFC_17	control	EA	79644618	73129398	72	Male
PENN_RNA_PFC_18	control	EA	87372398	82141018	82	Female
PENN_RNA_PFC_19	control	EA	115373472	106860479	90+	Female
PENN_RNA_PFC_20	control	EA	64191031	59718097	70	Male
PENN_RNA_PFC_21	control	EA	71437788	66987351	85	Female
PENN_RNA_PFC_23	control	EA	88944709	83309163	69	Male
PENN_RNA_PFC_24	control	EA	63022903	59213547	36	Female
PENN_RNA_PFC_27	control	EA	109354168	101770096	85	Male
PENN_RNA_PFC_28	control	EA	97604075	90902910	29	Male
PENN_RNA_PFC_3	control	EA	61438759	58878211	67	Male
PENN_RNA_PFC_31	control	EA	90640401	82172552	47	Male
PENN_RNA_PFC_32	control	EA	106868332	97722435	61	Male
PENN_RNA_PFC_33	SCZ	EA	92118713	86186942	88	Female
PENN_RNA_PFC_34	SCZ	EA	64173564	59742813	80	Female
PENN_RNA_PFC_35	SCZ	EA	84322206	77745033	86	Male
PENN_RNA_PFC_38	SCZ	EA	82903660	76975424	71	Male
PENN_RNA_PFC_39	SCZ	EA	89457691	82752267	87	Female
PENN_RNA_PFC_4	control	EA	91458586	85186172	90+	Female
PENN_RNA_PFC_40	SCZ	EA	95793934	88504804	76	Female
PENN_RNA_PFC_41	SCZ	EA	62575775	57353698	80	Female
PENN_RNA_PFC_42	SCZ	EA	85443921	79220700	89	Male
PENN_RNA_PFC_43	SCZ	EA	87079421	80478161	81	Male
PENN_RNA_PFC_44	SCZ	EA	87034709	81072974	75	Female
PENN_RNA_PFC_45	SCZ	EA	92851982	86848425	86	Male
PENN_RNA_PFC_46	SCZ	EA	131995733	121959637	88	Female
PENN_RNA_PFC_48	SCZ	EA	67464090	63416395	75	Female
PENN_RNA_PFC_49	SCZ	EA	59717313	55434140	79	Female
PENN_RNA_PFC_5	control	EA	89777659	82577743	78	Female
PENN_RNA_PFC_50	SCZ	EA	79015360	72248221	70	Female
PENN_RNA_PFC_51	SCZ	EA	79260931	73927528	78	Male
PENN_RNA_PFC_52	SCZ	EA	76965262	72085616	66	Female
PENN_RNA_PFC_54	SCZ	EA	83088410	76951000	69	Male
PENN_RNA_PFC_55	SCZ	EA	101754619	94119847	77	Female
PENN_RNA_PFC_56	SCZ	EA	87379483	82756548	76	Female
PENN_RNA_PFC_58	SCZ	EA	89467482	83562575	86	Female
PENN_RNA_PFC_59	SCZ	EA	65855539	61684677	26	Male
PENN_RNA_PFC_6	control	EA	116883114	107174071	68	Female
PENN_RNA_PFC_61	SCZ	EA	83938947	79366297	74	Female
PENN_RNA_PFC_62	SCZ	EA	89300964	81935729	81	Male
PENN_RNA_PFC_63	SCZ	EA	86006341	80341580	89	Female
PENN_RNA_PFC_64	SCZ	EA	80574714	73987090	83	Female
PENN_RNA_PFC_65	SCZ	EA	76100657	70832934	76	Female
PENN_RNA_PFC_66	SCZ	EA	75153732	67993883	86	Male
PENN_RNA_PFC_67	SCZ	EA	80080081	75244828	82	Male
PENN_RNA_PFC_68	SCZ	EA	90597136	81923289	83	Male
PENN_RNA_PFC_69	SCZ	EA	58919796	53341904	76	Female
PENN_RNA_PFC_7	control	EA	118338037	107460609	65	Female
PENN_RNA_PFC_70	SCZ	EA	111125363	101641324	74	Female
PENN_RNA_PFC_71	SCZ	EA	85606261	78179909	75	Female
PENN_RNA_PFC_73	SCZ	EA	69606193	63280506	78	Female
PENN_RNA_PFC_74	SCZ	EA	83571303	77902028	79	Male
PENN_RNA_PFC_76	SCZ	EA	71144449	66522286	90+	Female
PENN_RNA_PFC_77	SCZ	EA	102750299	93754961	87	Female
PENN_RNA_PFC_78	SCZ	EA	100434271	93561711	88	Female
PENN_RNA_PFC_79	SCZ	EA	77142339	71791091	86	Female
PENN_RNA_PFC_80	SCZ	EA	57401991	53497258	72	Female
PENN_RNA_PFC_81	SCZ	EA	61518787	57522312	82	Male
PENN_RNA_PFC_83	control	EA	67312891	61627334	59	Male
PENN_RNA_PFC_86	control	EA	86638636	80368503	67	Female
PENN_RNA_PFC_87	control	EA	93099647	86754513	70	Male
PENN_RNA_PFC_88	SCZ	EA	77810670	70818138	77	Male
PENN_RNA_PFC_9	control	EA	93190032	85717537	83	Female
PENN_RNA_PFC_91	control	EA	81386915	75679561	74	Female
PENN_RNA_PFC_92	control	EA	87682358	80917313	85	Female
PENN_RNA_PFC_95	control	EA	83012444	77703259	70	Male
PENN_RNA_PFC_96	SCZ	EA	62293322	58238534	81	Male
PENN_RNA_PFC_97	SCZ	EA	120224834	110262274	81	Female
PENN_RNA_PFC_98	SCZ	EA	82424705	77041754	90+	Female
PENN_RNA_PFC_99	SCZ	EA	96190492	90164676	90+	Male
PITT_RNA_BP_PFC_1031	control	EA	81458934	76401057	53	Male
PITT_RNA_BP_PFC_1081	control	EA	87506882	81200930	57	Female
PITT_RNA_BP_PFC_1153	control	EA	78381620	72498465	55	Male
PITT_RNA_BP_PFC_1196	control	EA	66922438	62913198	36	Female
PITT_RNA_BP_PFC_1293	control	EA	70829625	64432502	65	Female
PITT_RNA_BP_PFC_1298	control	EA	88060865	81796671	48	Male
PITT_RNA_BP_PFC_1394	control	EA	64743434	58551000	45	Male
PITT_RNA_BP_PFC_1403	control	EA	118226230	106832700	45	Female
PITT_RNA_BP_PFC_1444	control	EA	90149736	84433993	46	Male
PITT_RNA_BP_PFC_1482	control	EA	123931266	111608839	25	Male
PITT_RNA_BP_PFC_1489	control	EA	75931555	70623672	25	Male
PITT_RNA_BP_PFC_1598	control	EA	78257966	69888541	50	Male
PITT_RNA_BP_PFC_1605	control	EA	74266044	66903059	21	Female
PITT_RNA_BP_PFC_1637	control	EA	96195471	88363952	46	Male
PITT_RNA_BP_PFC_1694	control	EA	59344835	56612777	67	Female
PITT_RNA_BP_PFC_1770	control	EA	109927934	87970399	52	Male
PITT_RNA_BP_PFC_1783	control	EA	80942797	73838269	23	Female
PITT_RNA_BP_PFC_1789	control	EA	86214262	79305677	53	Female
PITT_RNA_BP_PFC_789	control	EA	67968261	64191363	22	Male
PITT_RNA_BP_PFC_795	control	EA	79337749	74378200	68	Male
PITT_RNA_BP_PFC_838	control	EA	67605414	62774923	58	Male
PITT_RNA_BP_PFC_840	control	EA	92208894	86343818	41	Female
PITT_RNA_BP_PFC_841	control	EA	63037455	58741157	70	Male
PITT_RNA_PFC_10003	control	EA	74881388	69675740	49	Male
PITT_RNA_PFC_10005	control	EA	86500837	80482365	42	Male
PITT_RNA_PFC_10020	SCZ	EA	79585920	74626665	38	Male
PITT_RNA_PFC_10026	SCZ	EA	57399950	54101597	46	Female
PITT_RNA_PFC_1026	control	EA	93528009	87966854	59	Male
PITT_RNA_PFC_1047	control	EA	76707963	72306658	43	Male
PITT_RNA_PFC_1086	control	EA	105142505	100187284	51	Male
PITT_RNA_PFC_1088	SCZ	EA	78589780	73423539	49	Male
PITT_RNA_PFC_1099	control	EA	82725305	77628494	24	Female
PITT_RNA_PFC_1105	SCZ	EA	148589844	120645748	53	Male
PITT_RNA_PFC_1122	control	EA	94136410	80786646	55	Male
PITT_RNA_PFC_1173	SCZ	EA	81204685	75019092	62	Male
PITT_RNA_PFC_1188	SCZ	EA	98423133	93652967	58	Male
PITT_RNA_PFC_1189	SCZ	EA	58877216	54665722	47	Female
PITT_RNA_PFC_1201	control	EA	92257193	86557952	52	Female
PITT_RNA_PFC_1209	SCZ	EA	72563894	68479759	35	Male
PITT_RNA_PFC_1211	SCZ	EA	78023424	73454593	41	Female
PITT_RNA_PFC_1222	SCZ	EA	71946787	66624710	32	Male
PITT_RNA_PFC_1230	SCZ	EA	94297068	87402170	50	Male
PITT_RNA_PFC_1247	control	EA	82153566	77088573	58	Female
PITT_RNA_PFC_1256	SCZ	EA	87312454	78701640	34	Male
PITT_RNA_PFC_1263	SCZ	EA	57777751	54260268	62	Male
PITT_RNA_PFC_1336	control	EA	75584347	69556914	65	Male
PITT_RNA_PFC_1341	SCZ	EA	86402226	80402175	44	Female
PITT_RNA_PFC_1350	control	EA	87215991	82540086	21	Male
PITT_RNA_PFC_1361	SCZ	EA	82409186	71856678	63	Male
PITT_RNA_PFC_1367	SCZ	EA	63497107	58730914	47	Male
PITT_RNA_PFC_1372	control	EA	86050634	78918922	37	Male
PITT_RNA_PFC_1374	control	EA	69284928	65125298	43	Male
PITT_RNA_PFC_1386	control	EA	61193823	56577542	46	Male
PITT_RNA_PFC_1391	control	EA	132603532	122972912	51	Female
PITT_RNA_PFC_1420	SCZ	EA	66071216	61807751	47	Male
PITT_RNA_PFC_1433	control	EA	91427415	81033237	65	Male
PITT_RNA_PFC_1453	SCZ	EA	59932547	55624811	62	Male
PITT_RNA_PFC_1454	SCZ	EA	100251045	94836156	59	Male
PITT_RNA_PFC_1455	SCZ	EA	115784123	105167184	42	Male
PITT_RNA_PFC_1472	control	EA	73271903	67227767	61	Male
PITT_RNA_PFC_1474	SCZ	EA	78453741	73620541	37	Male
PITT_RNA_PFC_1506	SCZ	EA	81547477	76386977	47	Female
PITT_RNA_PFC_1518	control	EA	71014663	66572121	50	Male
PITT_RNA_PFC_1524	control	EA	83640036	79282560	66	Male
PITT_RNA_PFC_1542	SCZ	EA	65516872	61573876	65	Male
PITT_RNA_PFC_1543	control	EA	87364645	82463967	45	Female
PITT_RNA_PFC_1554	control	EA	85887132	80116829	50	Male
PITT_RNA_PFC_1555	control	EA	73191060	68953381	17	Male
PITT_RNA_PFC_1558	control	EA	64712428	60638220	54	Male
PITT_RNA_PFC_1579	SCZ	EA	101036798	94088273	69	Female
PITT_RNA_PFC_1581	SCZ	EA	92214516	76222513	32	Male
PITT_RNA_PFC_1583	control	EA	71926959	67138200	58	Male
PITT_RNA_PFC_1635	control	EA	59631034	54980877	66	Male
PITT_RNA_PFC_1691	SCZ	EA	76645418	71214078	51	Male
PITT_RNA_PFC_1712	SCZ	EA	120427008	107965280	63	Male
PITT_RNA_PFC_1734	SCZ	EA	91356043	85355102	54	Male
PITT_RNA_PFC_1792	control	EA	74557253	69968053	36	Female
PITT_RNA_PFC_533	SCZ	EA	107263800	99005954	40	Male
PITT_RNA_PFC_539	SCZ	EA	127383807	119081395	50	Male
PITT_RNA_PFC_546	control	EA	64856102	59453369	37	Female
PITT_RNA_PFC_551	control	EA	88272765	82291012	61	Male
PITT_RNA_PFC_566	SCZ	EA	51379188	50486211	63	Male
PITT_RNA_PFC_581	SCZ	EA	65192258	61178816	46	Male
PITT_RNA_PFC_604	control	EA	65409222	61694286	39	Male
PITT_RNA_PFC_621	SCZ	EA	60282867	56219274	83	Male
PITT_RNA_PFC_622	SCZ	EA	81739196	76319301	58	Male
PITT_RNA_PFC_630	control	EA	65713320	60602980	65	Male
PITT_RNA_PFC_634	control	EA	57353889	54019280	52	Male
PITT_RNA_PFC_640	SCZ	EA	81137503	74885772	49	Male
PITT_RNA_PFC_681	control	EA	70671369	65114445	51	Male
PITT_RNA_PFC_685	control	EA	89413500	84232564	56	Male
PITT_RNA_PFC_686	control	EA	231098476	217821179	52	Female
PITT_RNA_PFC_694	control	EA	163344674	151397693	38	Male
PITT_RNA_PFC_700	control	EA	82488861	77417097	42	Male
PITT_RNA_PFC_739	control	EA	108214806	99291546	40	Male
PITT_RNA_PFC_802	SCZ	EA	66588909	62945169	63	Female
PITT_RNA_PFC_806	control	EA	66430028	62709538	57	Male
PITT_RNA_PFC_818	control	EA	66408476	62639792	67	Female
PITT_RNA_PFC_829	SCZ	EA	116173632	91082160	25	Male
PITT_RNA_PFC_852	control	EA	66643376	63144224	54	Male
PITT_RNA_PFC_857	control	EA	91380940	85596953	48	Male
PITT_RNA_PFC_902	control	EA	126632573	111951869	60	Male
PITT_RNA_PFC_904	SCZ	EA	89922884	83884968	33	Male
PITT_RNA_PFC_917	SCZ	EA	78984389	73920886	71	Female
PITT_RNA_PFC_933	SCZ	EA	77447885	71390074	44	Male
PITT_RNA_PFC_970	control	EA	64455127	59390630	42	Male
PITT_RNA_PFC_987	control	EA	109564569	102836734	65	Female
PITT_RNA_PFC_988	control	EA	61967300	58794343	82	Male
