# Supplementary material for: Machine Learning Reduced Gene/Non-Coding RNA Features That Classify Schizophrenia Patients Accurately and Highlight Insightful Gene Clusters
Source: Int J Mol Sci. 2021 Mar 25;22(7):3364. doi: 10.3390/ijms22073364 (PMC8037538; doi:10.3390/ijms22073364)
Supplement: Supplementary file 1 [file ijms-22-03364-s001.zip › supplementaryTable_2.xlsx]

## Sheet: Supplementary Table 2
Supplementary Table 2. The statistical analysis and fold changes of gene expression
Genes/pheno	t-test	meanCase	meanControl	fold
DAAM1	2.81064e-11	12.9425	10.1822	1.27108
RBM12B	3.37129e-10	8.29749	6.42468	1.2915
KDM5A	5.05529e-10	11.1429	9.29739	1.1985
HNRNPA2B1	6.79188e-10	39.139	29.9345	1.30749
FAAH2	7.85677e-10	1.2714	0.998939	1.27275
SLC38A5	1.1462e-09	4.05189	6.03301	0.671621
KIAA2012	1.57122e-09	0.488529	0.358047	1.36443
SLC25A30	1.66941e-09	3.22863	2.56509	1.25868
CLEC14A	1.84226e-09	3.33057	4.35501	0.764767
GPRIN3	1.98351e-09	3.35773	2.56708	1.30799
SREK1	2.06739e-09	10.3136	8.34055	1.23656
INTS7	2.64755e-09	4.4848	3.65303	1.22769
FKBP14	2.73571e-09	3.63786	2.99837	1.21328
RFX3	3.07078e-09	17.9239	14.3877	1.24578
HNRNPU	3.45288e-09	40.1914	33.8357	1.18784
KAZALD1	3.47927e-09	0.797798	1.26445	0.630943
ZNF264	3.85728e-09	6.95797	5.68155	1.22466
CNTN3	4.08984e-09	11.0957	8.50238	1.30502
TARDBP	4.46676e-09	15.6685	11.6262	1.34769
RNF111	4.72562e-09	12.8501	10.1976	1.26011
N4BP2	5.53219e-09	3.57946	2.57554	1.38979
CBLB	5.56395e-09	1.75052	1.41115	1.24049
SCN9A	6.06128e-09	1.63586	1.16601	1.40295
TTN	6.24619e-09	1.99077	1.39435	1.42774
CPNE9	6.42374e-09	8.42553	11.0659	0.761396
NECAB3	8.08709e-09	26.1397	33.0663	0.790523
INO80D	8.14339e-09	5.85254	4.59004	1.27505
ZNF827	8.38812e-09	5.03464	4.10668	1.22596
HBQ1	8.52383e-09	4.25158	6.80659	0.624627
ADNP	8.57704e-09	19.3663	16.0326	1.20794
HELZ	9.64854e-09	11.099	9.19216	1.20744
TMEM38A	1.18841e-08	16.1294	20.805	0.775269
SPRY3	1.1917e-08	1.59666	1.25917	1.26803
FAM98A	1.29056e-08	10.9368	8.61825	1.26902
ZNF134	1.30851e-08	6.59288	5.79197	1.13828
USHBP1	1.32456e-08	0.57192	0.885312	0.646009
DHDDS	1.51638e-08	6.48917	7.47884	0.867671
TNKS	1.54902e-08	17.9954	14.8323	1.21325
EGFL7	1.60254e-08	44.718	58.8448	0.759931
ZNF585B	1.65749e-08	4.94943	4.17391	1.1858
CBX5	1.66395e-08	32.0586	25.9268	1.23651
SMG1	1.66815e-08	14.2883	11.1273	1.28408
MCHR1	1.73166e-08	4.65252	6.77117	0.687107
WHAMM	1.99634e-08	4.19984	3.5867	1.17095
ZNF831	2.07755e-08	1.77571	1.4223	1.24848
TIAL1	2.10624e-08	11.4553	8.98373	1.27512
TCN2	2.1961e-08	3.48299	4.56739	0.762577
NAA15	2.33648e-08	9.19757	7.10216	1.29504
ADAMTS9-AS2	2.40539e-08	2.19952	1.79545	1.22505
TBC1D8B	2.42376e-08	1.42496	1.04461	1.36411
KDM5B	2.50688e-08	6.84483	5.88881	1.16235
ALPL	2.73357e-08	2.34016	3.25619	0.71868
GNPTG	2.83935e-08	43.1602	52.6169	0.820272
PRUNE2	2.88126e-08	39.3846	30.5083	1.29095
MED1	2.94675e-08	3.49546	3.06451	1.14063
TRA2A	2.99343e-08	20.0994	15.7912	1.27282
ABL2	3.00264e-08	9.86613	8.06136	1.22388
HNRNPM	3.09785e-08	24.4164	20.5076	1.1906
HP09053	3.20927e-08	0.571702	0.427065	1.33868
SMNDC1	3.24205e-08	9.74191	7.54822	1.29062
F7	3.44089e-08	0.329033	0.480207	0.68519
LCOR	3.50178e-08	10.7947	8.5244	1.26633
ZNF234	3.53204e-08	3.50382	3.10129	1.12979
ARHGEF28	3.57172e-08	4.80095	3.8556	1.24519
CNOT6	3.63429e-08	8.35035	6.54376	1.27608
ZNF460	3.77555e-08	38.5279	32.9597	1.16894
HERC3	3.86403e-08	15.9942	13.9404	1.14733
TRIP12	3.9263e-08	28.5226	23.9177	1.19253
ZFC3H1	3.93751e-08	8.36857	6.03517	1.38663
DKFZP586I1420	3.9533e-08	5.79142	4.59888	1.25931
PITPNB	4.04307e-08	21.5901	15.9624	1.35256
OTUD4	4.22608e-08	11.2026	8.82285	1.26972
MRGBP	4.2505e-08	4.38309	5.14168	0.852463
WDR19	4.33398e-08	9.60937	7.70408	1.24731
TSTA3	4.38866e-08	9.32068	12.2477	0.761015
HNRNPH3	4.41984e-08	15.1935	11.2189	1.35428
LMLN	4.48466e-08	2.87605	2.31457	1.24259
JRKL	4.48925e-08	3.89021	3.01277	1.29124
HPSE2	4.5614e-08	1.73586	2.38307	0.728413
C11orf63	4.56606e-08	1.96268	1.47917	1.32688
ACVR2B	4.68823e-08	3.95619	3.37573	1.17195
SMC1A	4.73685e-08	3.76976	2.97921	1.26535
FOXJ3	4.81852e-08	15.3748	12.9734	1.1851
LOC100507388	4.91443e-08	0.571719	0.35835	1.59542
ZNF507	5.08306e-08	7.54951	6.10495	1.23662
B3GALT5	5.17182e-08	0.727333	0.519561	1.3999
CRYM	5.38989e-08	83.0649	122.977	0.675448
SEMA3G	5.41018e-08	1.21447	1.81855	0.667821
MMAA	5.63431e-08	1.494	1.11212	1.34338
LINC01202	5.74368e-08	3.99248	6.01144	0.664147
ZNF780B	5.74578e-08	9.95647	8.35531	1.19163
ZSCAN23	5.79999e-08	1.7859	1.33535	1.3374
HSP90AA1	5.83697e-08	306.841	224.948	1.36406
FAM98B	5.98914e-08	9.81944	7.71499	1.27277
LOC100506606	5.99046e-08	1.26915	1.0042	1.26385
DNAH6	6.12995e-08	2.89324	2.17187	1.33214
HSPA12B	6.18816e-08	1.74974	2.42954	0.720191
PGAP1	6.43465e-08	12.4522	9.99738	1.24555
SON	6.49054e-08	44.8888	37.4256	1.19941
AIDA	6.77893e-08	24.3784	18.9727	1.28492
CFAP53	7.31e-08	0.814653	0.58843	1.38445
ELOVL6	7.32274e-08	7.23198	5.79828	1.24726
ALMS1-IT1	7.37674e-08	0.936076	0.672709	1.3915
ZBTB26	7.58528e-08	3.17686	2.4971	1.27222
OPRM1	7.73675e-08	6.586	4.64572	1.41765
VPS13B	7.75317e-08	14.8131	11.2897	1.31209
RBM28	7.80773e-08	6.7161	5.69034	1.18026
NAGPA	7.93265e-08	12.7067	15.9751	0.795407
CORO1C	8.23905e-08	20.6209	17.7859	1.1594
DPYSL3	8.28791e-08	22.0232	18.4634	1.1928
ST6GALNAC1	8.29102e-08	0.399635	0.575307	0.694646
RBM41	8.34853e-08	3.50552	2.66575	1.31502
NR3C2	8.42134e-08	11.1835	9.37624	1.19275
MEIS3	8.42271e-08	38.8297	51.2552	0.757575
COPS7A	8.82462e-08	45.671	55.7204	0.819646
LOC440434	8.98679e-08	6.00194	4.40632	1.36212
ARMCX4	9.03707e-08	6.57337	5.56735	1.1807
TNKS2	9.07161e-08	24.3272	20.117	1.20929
CTR9	9.14581e-08	8.30931	6.96184	1.19355
SPECC1L	9.15393e-08	12.1313	10.5138	1.15384
CA4	9.34427e-08	7.43552	10.7568	0.691236
SYNRG	9.37524e-08	7.00076	5.9714	1.17238
TCTA	9.42806e-08	14.006	16.1294	0.868353
KIAA0922	9.47178e-08	1.50154	1.21866	1.23212
GXYLT1	9.51898e-08	3.34463	2.57052	1.30115
RALGPS2	9.6007e-08	4.35146	3.42607	1.2701
DSEL	9.86572e-08	4.2873	3.56749	1.20177
PEG10	9.94934e-08	36.0707	28.0018	1.28816
NUP205	1.02153e-07	8.35895	7.27633	1.14879
PDP2	1.03162e-07	4.95449	4.22921	1.17149
NFXL1	1.04568e-07	5.94244	4.4568	1.33334
NBEAL1	1.06864e-07	4.70548	3.75521	1.25305
CHAMP1	1.07223e-07	2.40264	1.72196	1.39529
MYLK2	1.07492e-07	0.187462	0.320079	0.585675
NUMB	1.07735e-07	8.73278	7.168	1.2183
ACTR2	1.0784e-07	56.5467	44.261	1.27757
CD244	1.0936e-07	0.199217	0.340153	0.585669
SOS1	1.09944e-07	7.87635	5.89802	1.33542
NCOA1	1.11403e-07	20.2656	16.4008	1.23565
SETD2	1.11693e-07	14.159	11.379	1.24431
PUM2	1.16249e-07	35.8316	28.4279	1.26044
LOC389332	1.17339e-07	3.61273	5.53752	0.652409
COL21A1	1.21007e-07	3.41916	2.66848	1.28132
LONRF3	1.21219e-07	3.32765	2.5726	1.2935
ATOH7	1.22229e-07	2.59204	3.71426	0.697861
SEC63	1.22822e-07	9.78231	7.82133	1.25072
LINC00597	1.28473e-07	0.837226	0.552532	1.51525
LRIG2	1.28566e-07	6.84753	5.86457	1.16761
PTCHD1	1.31097e-07	4.66969	3.74046	1.24843
AP5S1	1.32344e-07	7.50126	9.10485	0.823875
ALDH1A1	1.34681e-07	21.2805	27.0871	0.785634
PPTC7	1.35243e-07	9.24305	7.25487	1.27405
ZNF561	1.36731e-07	3.90257	3.41743	1.14196
MDGA2	1.44371e-07	11.6683	9.57596	1.2185
EXOC6B	1.44528e-07	38.1368	31.0308	1.229
ZNF586	1.47104e-07	6.07126	4.8515	1.25142
PCNX1	1.49744e-07	17.5147	14.8098	1.18265
LOC100499489	1.50286e-07	4.10776	5.4001	0.760683
AK4	1.50347e-07	12.9596	10.4641	1.23849
FOXN3	1.5214e-07	6.97152	5.5634	1.2531
GAREM1	1.52163e-07	5.31487	4.37857	1.21384
ARHGEF4	1.5435e-07	34.7269	41.2228	0.842419
MALAT1	1.54805e-07	789.837	516.942	1.5279
PRRC2C	1.57367e-07	12.6436	10.0577	1.2571
TESC	1.58937e-07	19.1213	25.9049	0.738136
SLC5A8	1.59778e-07	0.308781	0.232802	1.32637
CEP152	1.60055e-07	0.995847	0.705212	1.41212
BRWD3	1.6199e-07	4.65734	3.8375	1.21364
RNF38	1.64461e-07	17.7526	14.8226	1.19767
TMEM88	1.65665e-07	1.14262	1.75038	0.652785
JMY	1.66825e-07	13.7497	11.6373	1.18152
LYST	1.67675e-07	14.0249	11.5746	1.2117
GNRHR	1.68161e-07	1.79388	1.27993	1.40154
CHRM4	1.69268e-07	3.49837	4.55325	0.768324
CHD2	1.70202e-07	18.615	15.5434	1.19761
ZNF891	1.7028e-07	3.61922	2.82927	1.27921
WDR77	1.72604e-07	7.6303	8.59419	0.887844
TMPRSS11D	1.74512e-07	0.49172	0.312616	1.57292
IQCJ	1.75335e-07	6.19397	4.27136	1.45012
ZC3H6	1.76184e-07	8.37327	6.28998	1.33121
CNOT6L	1.7653e-07	9.21498	7.39736	1.24571
NSD2	1.77374e-07	19.9478	17.9635	1.11046
AFF4	1.79831e-07	21.6611	17.8119	1.2161
STX16	1.8438e-07	16.3576	12.8949	1.26853
TNRC6B	1.84725e-07	13.3514	10.7409	1.24304
FNDC5	1.85302e-07	11.0605	14.0003	0.790021
ZNF808	1.86784e-07	9.21973	7.2284	1.27549
CEP170	1.88222e-07	14.2502	11.9246	1.19503
HNRNPD	1.89706e-07	26.6753	20.8153	1.28152
TUSC1	1.91995e-07	6.60791	8.02489	0.823427
WASL	1.9703e-07	34.8021	27.8148	1.25121
DST	1.97985e-07	69.9479	53.3087	1.31213
PINK1	1.99301e-07	70.9125	86.2067	0.822587
FAM117B	2.02508e-07	7.60169	6.18484	1.22909
LRCH1	2.04127e-07	3.71099	3.04068	1.22045
IFNAR1	2.06227e-07	16.7912	13.7932	1.21736
CLEC2L	2.07718e-07	12.0859	15.4048	0.784552
USP31	2.10466e-07	13.31	10.5068	1.26679
FAM134C	2.10598e-07	17.7446	20.2588	0.875896
WWC2	2.11263e-07	3.16976	2.6512	1.19559
F2R	2.11855e-07	1.25352	0.957665	1.30894
EIF3A	2.17072e-07	23.6599	20.4639	1.15618
RAB22A	2.18228e-07	18.6999	14.98	1.24833
USP28	2.19173e-07	7.21223	6.05645	1.19084
RNF168	2.19979e-07	7.47695	6.52718	1.14551
PROSER1	2.20311e-07	3.5605	3.00137	1.18629
SCN1B	2.20912e-07	78.1077	99.9091	0.781788
AEBP2	2.22101e-07	16.3624	12.7856	1.27975
LINC00960	2.2342e-07	0.727638	0.508459	1.43106
PEAK1	2.24773e-07	9.51695	7.61861	1.24917
CDC42BPA	2.28982e-07	27.7489	22.5277	1.23177
PHC3	2.29088e-07	9.73524	7.6442	1.27355
CLEC3B	2.2988e-07	11.5133	17.2714	0.666607
ARL4D	2.33719e-07	7.50963	10.9581	0.685302
TTBK2	2.34368e-07	24.6796	20.9823	1.17621
EDN3	2.34847e-07	0.681493	0.972832	0.700525
ZNF81	2.35759e-07	4.10151	3.34465	1.22629
TMEM155	2.39875e-07	25.337	34.7945	0.728187
ZNF280B	2.40685e-07	2.98529	2.32197	1.28567
WWP1	2.41193e-07	13.0649	10.8853	1.20024
ZNF660	2.47044e-07	2.19124	1.65977	1.3202
ZNF215	2.47293e-07	1.00496	0.794505	1.26489
ZNF326	2.47697e-07	7.99738	5.9609	1.34164
PUS7L	2.47847e-07	9.90699	7.77231	1.27465
ZNF706	2.48653e-07	25.7665	20.8872	1.2336
ZC3H12B	2.50643e-07	3.36547	2.56845	1.31031
TMCC1	2.56547e-07	11.7522	9.87016	1.19068
CNOT4	2.56957e-07	8.56673	7.07028	1.21165
CHST10	2.57379e-07	15.3332	18.884	0.811971
PRR14L	2.60141e-07	7.57477	6.30125	1.20211
PCLO	2.63812e-07	17.0338	13.1023	1.30006
AFF2	2.67475e-07	3.85102	3.00777	1.28036
ZNF611	2.70504e-07	5.83565	4.72517	1.23501
RORA	2.72899e-07	14.5034	11.521	1.25887
MIR133A1HG	2.76013e-07	1.26079	0.909663	1.38599
NEB	2.78236e-07	0.411751	0.281451	1.46296
BPTF	2.78379e-07	12.5407	9.60998	1.30497
ICE2	2.8125e-07	6.28679	5.04978	1.24496
UBL7	2.81996e-07	24.2465	29.6176	0.81865
ZNF747	2.87385e-07	6.5059	7.2683	0.895106
TMEM131	2.87595e-07	8.12448	6.72808	1.20755
ELK4	2.90834e-07	5.34843	4.31942	1.23823
SLC35C2	2.91799e-07	12.1737	14.2998	0.851322
CCDC6	2.92975e-07	25.4543	20.3934	1.24816
LOC100505549	3.02143e-07	0.577307	0.428605	1.34694
SLC2A11	3.06587e-07	7.79795	8.9807	0.868301
AKAP11	3.08131e-07	69.5966	53.084	1.31107
YLPM1	3.10586e-07	8.69285	7.32728	1.18637
APOBEC4	3.11657e-07	1.12947	0.761726	1.48278
LRRTM3	3.1222e-07	15.5156	11.7415	1.32143
ERICH3	3.13291e-07	8.03031	6.46936	1.24128
RALGAPB	3.13387e-07	12.1154	10.1392	1.1949
ALKBH6	3.15114e-07	12.1529	16.2842	0.746302
AAK1	3.28361e-07	17.8967	14.2236	1.25824
KDM3A	3.28598e-07	14.0373	12.2106	1.1496
RC3H1	3.28943e-07	8.02024	6.38737	1.25564
SNX21	3.2969e-07	5.7585	6.7326	0.855315
LOC101927066	3.33571e-07	0.691781	0.501452	1.37956
DUSP16	3.3392e-07	7.48142	6.50408	1.15027
UBXN2B	3.34051e-07	11.7242	9.52878	1.2304
UGGT1	3.37619e-07	7.31259	6.38215	1.14579
TMEM222	3.41693e-07	21.1631	24.5856	0.860791
SUMF2	3.427e-07	24.2072	29.9993	0.806923
NOL8	3.48908e-07	4.42564	3.59259	1.23188
KAT6A	3.49999e-07	12.517	10.8991	1.14844
ABCB7	3.50287e-07	6.27738	5.47395	1.14677
ZNF197	3.53335e-07	5.38892	4.62966	1.164
FIGN	3.57718e-07	2.60599	1.97162	1.32175
POLDIP2	3.59358e-07	24.3202	27.9495	0.870148
RAB35	3.60438e-07	14.9941	18.2541	0.821411
UBR2	3.74529e-07	17.1167	15.0906	1.13426
PDS5B	3.83817e-07	26.0581	19.817	1.31494
ARID5B	3.89137e-07	11.973	9.50492	1.25967
CPNE8	3.917e-07	14.7838	11.5337	1.28179
TMEM177	4.00894e-07	7.17902	8.88471	0.80802
NDRG4	4.01941e-07	225.891	276.626	0.816596
TFDP2	4.03596e-07	7.35602	6.38169	1.15268
KCNIP4-IT1	4.15773e-07	15.5871	10.5177	1.48199
ZNF37A	4.18689e-07	12.979	11.1139	1.16781
LRP6	4.23049e-07	8.70163	7.46337	1.16591
LOC101928446	4.25925e-07	0.269025	0.170548	1.57741
CCDC47	4.27384e-07	27.585	23.3466	1.18154
ALG10	4.29865e-07	2.59325	2.1283	1.21846
DBT	4.33937e-07	5.37503	4.6232	1.16262
RFX7	4.34738e-07	5.41564	4.08302	1.32638
PEMT	4.34963e-07	11.339	13.3932	0.846619
FAM131A	4.47399e-07	71.701	96.7626	0.740999
LOX	4.48273e-07	1.25287	0.946276	1.324
FAM69B	4.50855e-07	13.2458	15.9374	0.831116
SPATA2L	4.55245e-07	8.46927	11.8643	0.713843
TRAF6	4.64638e-07	5.19011	4.12276	1.25889
NF1	4.65724e-07	31.0454	24.8944	1.24708
PAK2	4.7198e-07	10.5042	8.41591	1.24814
ATP11B	4.74772e-07	9.1071	7.64953	1.19054
LOC101929057	4.7482e-07	0.423622	0.303542	1.3956
MED13L	4.78307e-07	12.4092	9.9508	1.24705
NCOA2	4.83442e-07	11.2947	9.53727	1.18427
COL5A3	4.83517e-07	7.09453	10.7792	0.658172
NAF1	5.05612e-07	4.11788	3.32528	1.23836
NAXE	5.06741e-07	47.5826	59.2202	0.803485
ZNF490	5.09615e-07	5.60059	4.71294	1.18834
PDDC1	5.13354e-07	14.02	16.8311	0.832979
AP2S1	5.16228e-07	58.4976	75.075	0.779188
TMEM26	5.20583e-07	0.455196	0.326204	1.39543
CEP126	5.22702e-07	8.42998	6.3587	1.32574
UBN2	5.24343e-07	7.0348	5.4311	1.29528
ZNF483	5.25099e-07	125.808	104.34	1.20574
ACTR1B	5.25447e-07	76.071	98.1387	0.775138
DDX6	5.27907e-07	73.7082	63.6124	1.15871
C20orf166-AS1	5.33375e-07	0.421234	0.601455	0.700359
LOC101241902	5.33923e-07	2.52896	1.66442	1.51943
UNC5C	5.36179e-07	6.91711	5.6098	1.23304
BOLA3-AS1	5.39691e-07	4.62123	3.91207	1.18128
STX17	5.44209e-07	6.36816	5.52344	1.15293
SUPT20H	5.50709e-07	6.31566	5.36498	1.1772
MSC	5.67023e-07	1.76171	2.38005	0.7402
GSPT1	5.70615e-07	16.1729	13.0813	1.23634
IPW	5.71934e-07	21.6641	15.2945	1.41646
PURA	5.74306e-07	23.1674	17.5727	1.31838
ZKSCAN8	5.76094e-07	6.54891	5.21366	1.25611
FAM81B	5.76522e-07	0.13593	0.0758873	1.79121
SOAT1	5.9218e-07	4.59354	3.78501	1.21361
HCG18	5.97443e-07	9.34182	7.373	1.26703
ATM	5.97534e-07	13.0663	10.7615	1.21417
ARHGAP26	5.98125e-07	28.987	24.3892	1.18852
TMEM2	5.99167e-07	6.94725	5.79834	1.19815
GAPVD1	6.01088e-07	14.6054	12.5332	1.16534
MAP3K21	6.0334e-07	2.63782	2.2304	1.18267
WDFY3	6.13531e-07	23.9884	20.1918	1.18802
FILIP1L	6.1952e-07	3.24453	2.38491	1.36044
NMRAL1	6.20329e-07	17.6899	21.9843	0.804662
CEP41	6.28436e-07	3.58284	3.00425	1.19259
LSM4	6.28755e-07	37.0316	47.2125	0.78436
LRRC70	6.3248e-07	1.69201	1.20915	1.39934
TIMP2	6.37654e-07	25.7451	21.4804	1.19854
PUS10	6.49359e-07	2.09983	1.66688	1.25974
EPG5	6.5068e-07	7.59321	6.39449	1.18746
TBC1D15	6.51517e-07	10.4152	8.36629	1.2449
SYT14	6.58229e-07	8.82085	6.93977	1.27106
NYAP2	6.62954e-07	1.64609	1.28185	1.28415
INSIG2	6.63854e-07	17.6286	13.7238	1.28453
NFAT5	6.66236e-07	19.0847	14.0828	1.35518
ZNF397	6.68112e-07	9.47931	8.06497	1.17537
GPR18	6.7205e-07	1.58786	1.11931	1.41861
ERCC4	6.84314e-07	2.52178	2.15939	1.16782
PBRM1	6.86449e-07	8.67491	7.35388	1.17964
B3GALT6	6.92119e-07	8.82115	10.5544	0.835781
UBR5	6.93547e-07	18.3184	15.5805	1.17573
ICE1	6.93689e-07	13.3178	11.374	1.17089
MCAT	6.96819e-07	6.67657	7.99182	0.835425
PHIP	6.99163e-07	14.1542	11.0825	1.27717
ABCA17P	7.04437e-07	1.08175	0.860704	1.25682
SPEN	7.13577e-07	7.7146	5.82568	1.32424
TRIP4	7.17475e-07	5.49284	4.67255	1.17556
ABCG2	7.33449e-07	8.6544	12.2594	0.705939
KMT5B	7.34787e-07	11.2117	9.29488	1.20622
RSBN1	7.37627e-07	9.44496	7.86864	1.20033
UBE2J2	7.4324e-07	13.2499	15.1768	0.873037
SLC8A1-AS1	7.46127e-07	2.3164	1.59009	1.45678
TTC3-AS1	7.575e-07	1.52836	1.06174	1.43949
KCNK4-TEX40	7.59341e-07	0.832855	1.22363	0.680644
EIF5B	7.61401e-07	4.61874	3.69463	1.25012
PAG1	7.67282e-07	5.31752	4.3918	1.21079
RPS6KL1	7.71827e-07	5.85543	7.20621	0.812553
TMEM203	7.79632e-07	23.5501	27.3834	0.860015
ATP2B4	7.84316e-07	31.5835	25.425	1.24222
MSTO1	7.94717e-07	2.0361	2.43416	0.836469
CORT	7.95292e-07	4.58185	7.39072	0.619946
DALRD3	8.11786e-07	9.9792	11.8322	0.843393
PRDM2	8.12308e-07	20.1562	16.6644	1.20953
TRMT5	8.16982e-07	4.28421	3.62369	1.18228
CFAP54	8.19991e-07	1.29792	0.989144	1.31217
GOSR1	8.22893e-07	9.13893	7.91818	1.15417
KMT2E	8.29418e-07	17.7422	14.4298	1.22955
ADAT2	8.32081e-07	0.800664	0.670647	1.19387
FAM208B	8.33273e-07	11.6226	9.83627	1.1816
RICTOR	8.40819e-07	18.8423	14.9538	1.26004
DROSHA	8.41521e-07	9.12874	7.76803	1.17517
POLI	8.42125e-07	8.52443	7.11656	1.19783
ZBTB8B	8.5066e-07	1.00485	0.81244	1.23683
SLC35A2	8.56985e-07	5.30555	6.18659	0.857589
PIP5KL1	8.62674e-07	1.21667	1.66592	0.73033
HMGXB4	8.75228e-07	3.8443	3.39285	1.13306
RNF25	8.77195e-07	7.70885	9.62026	0.801315
AP2M1	8.77276e-07	202.157	258.158	0.783076
ZBTB43	8.77707e-07	7.26977	6.3501	1.14483
LINC00632	8.77725e-07	35.5415	25.555	1.39079
ADAMTS19	8.78758e-07	2.77762	2.33704	1.18852
KLHL9	8.80837e-07	10.9227	9.35602	1.16745
ZC3H12C	8.81697e-07	5.13928	4.14841	1.23886
NIPBL	8.86392e-07	10.6159	8.11804	1.3077
RNF214	8.86642e-07	3.26198	2.77262	1.1765
ZNF571	8.87328e-07	4.99513	4.1461	1.20478
MPHOSPH8	8.89835e-07	15.8807	13.6711	1.16162
ZNF519	8.90463e-07	8.25727	6.70227	1.23201
MED12L	8.96396e-07	6.68498	5.7884	1.15489
KCNIP3	8.97866e-07	19.9425	26.8466	0.742829
ZC3H11A	9.17663e-07	20.2056	17.2117	1.17394
CIAPIN1	9.17688e-07	20.5612	26.1833	0.785281
ZEB1	9.22053e-07	15.222	12.9168	1.17846
YIPF6	9.34578e-07	11.6279	10.0638	1.15542
MYADML2	9.35321e-07	2.3729	3.2808	0.723269
CEP128	9.362e-07	1.96395	1.49278	1.31563
HIPK1	9.37594e-07	21.5918	18.1835	1.18744
EPHA7	9.4277e-07	6.82649	5.58589	1.22209
GHR	9.44419e-07	1.38192	1.11364	1.24091
RAG1	9.50606e-07	0.246418	0.197104	1.25019
GRID2	9.53309e-07	4.76326	4.01178	1.18732
HNRNPA3	9.53562e-07	33.7966	28.3244	1.1932
ZNF438	9.62864e-07	2.35254	1.94363	1.21039
NRG3	9.70261e-07	12.1488	10.3582	1.17286
VPS26A	9.76062e-07	14.1147	11.5807	1.21881
URM1	9.87189e-07	12.33	14.9242	0.826173
HELLS	9.89828e-07	1.62863	1.16387	1.39933
SMG7	1.00155e-06	8.88125	7.0254	1.26416
KCNJ13	1.01048e-06	2.09253	1.49828	1.39662
ERCC6	1.0146e-06	5.62324	4.85863	1.15737
TRIM24	1.01829e-06	6.34523	5.1671	1.22801
HEATR1	1.02176e-06	6.74348	5.7549	1.17178
MGA	1.0268e-06	17.7413	15.0051	1.18235
DPY19L2	1.02787e-06	4.50032	3.59854	1.2506
LOC101927356	1.0377e-06	1.30957	0.886604	1.47706
GLTSCR1L	1.04034e-06	7.98445	6.50928	1.22663
TIMM50	1.04169e-06	6.7133	7.71233	0.870464
RHO	1.05014e-06	0.282251	0.430329	0.655894
C14orf79	1.07234e-06	4.16068	5.21434	0.797929
KLHL7	1.08544e-06	18.2119	16.1987	1.12428
EHBP1	1.09809e-06	21.2256	17.6221	1.20449
SYNDIG1	1.10073e-06	28.2275	34.247	0.824232
LOC101928961	1.10235e-06	3.50415	2.24775	1.55896
CACNA2D3-AS1	1.10766e-06	1.26604	0.829253	1.52672
RCOR1	1.12339e-06	3.52647	3.03556	1.16172
ASAP1	1.12574e-06	12.4852	10.0275	1.24509
ZNF704	1.12952e-06	8.85096	7.27617	1.21643
FNDC4	1.14708e-06	43.2825	55.3213	0.782384
CFL1P1	1.14774e-06	0.16361	0.105152	1.55595
TUBB2A	1.15717e-06	116.673	154.308	0.756103
ABHD14A	1.16567e-06	29.2326	35.4357	0.824949
ZNF292	1.16909e-06	17.569	13.5576	1.29588
RC3H2	1.20292e-06	19.6335	16.7888	1.16944
LOC145474	1.21373e-06	2.19079	1.50438	1.45627
BEND4	1.2178e-06	1.41795	1.0984	1.29093
SIN3A	1.21907e-06	5.39829	4.59106	1.17583
SF3B3	1.2318e-06	10.4295	9.13856	1.14127
ASH1L	1.24203e-06	34.5683	29.0322	1.19069
R3HCC1	1.24389e-06	20.2594	24.8252	0.816082
PCDH11X	1.24867e-06	3.84184	3.00746	1.27744
TSHR	1.2495e-06	0.756435	0.453931	1.66641
LOC101928140	1.25787e-06	1.37763	0.915113	1.50542
USP24	1.25841e-06	14.525	12.6852	1.14503
DNM3OS	1.26129e-06	2.54173	1.73397	1.46584
CALML4	1.26708e-06	4.20736	3.27391	1.28512
ARNT	1.27116e-06	5.97705	5.25397	1.13762
SLC25A10	1.27213e-06	4.31981	5.42243	0.796656
U2AF1L4	1.27262e-06	9.21964	12.1369	0.759638
SPCS2	1.28235e-06	6.89747	5.51583	1.25049
PTPA	1.29657e-06	88.6404	106.3	0.833868
TRDMT1	1.30147e-06	1.04028	0.841933	1.23558
COL6A6	1.30491e-06	0.457512	0.327755	1.3959
HSPBAP1	1.31749e-06	4.42461	3.69018	1.19902
SRA1	1.31898e-06	15.1267	18.1528	0.833295
ZCCHC6	1.32516e-06	5.43314	4.5219	1.20152
FJX1	1.33081e-06	8.19373	10.8093	0.758027
KLHL31	1.33412e-06	0.110821	0.0785084	1.41158
RALGAPA1P1	1.34214e-06	1.20659	0.891567	1.35333
FNIP2	1.34994e-06	17.2518	14.7684	1.16815
UBXN7	1.35017e-06	10.9199	8.92642	1.22333
FAM126B	1.35927e-06	16.4204	13.2028	1.2437
SPICE1	1.37328e-06	4.4318	3.60534	1.22923
MON2	1.37495e-06	15.1294	12.7358	1.18794
MAP3K2	1.37616e-06	10.1645	8.37236	1.21405
ZNF697	1.37739e-06	9.23776	7.66735	1.20482
NIN	1.3798e-06	11.7836	9.5654	1.2319
PP12613	1.39002e-06	2.79694	3.71628	0.752618
GIGYF2	1.3911e-06	13.8996	12.6868	1.09559
RPL23AP53	1.39218e-06	5.18759	4.29239	1.20856
YOD1	1.40523e-06	8.56718	7.19798	1.19022
DHRS7B	1.40665e-06	8.14906	10.2284	0.79671
CPD	1.41762e-06	19.3382	15.8577	1.21948
DCP1A	1.41904e-06	4.42702	3.56866	1.24053
IKZF5	1.42741e-06	8.261	6.26087	1.31946
ALKBH4	1.43104e-06	7.3907	8.85309	0.834816
ZNF721	1.43387e-06	13.1671	10.1223	1.3008
CRIP2	1.43958e-06	73.2528	88.1614	0.830895
R3HDM1	1.45264e-06	32.1063	24.9149	1.28864
ZBTB3	1.46247e-06	3.82571	4.38582	0.87229
MSH6	1.46675e-06	9.80617	8.65094	1.13354
MRPL38	1.47028e-06	19.7314	23.5335	0.838437
KLHDC3	1.47101e-06	140.712	185.646	0.757956
E2F1	1.47561e-06	3.46831	4.30648	0.80537
USP48	1.47647e-06	17.4863	14.1423	1.23645
DCAF10	1.47713e-06	7.54364	6.43549	1.17219
SEC24B	1.48554e-06	12.2139	10.0313	1.21758
TCEANC2	1.48905e-06	1.84728	1.62048	1.13996
SUCO	1.49306e-06	8.5879	7.18128	1.19587
ASAP1-IT1	1.50436e-06	1.59953	1.12199	1.42562
ZNF663P	1.51404e-06	0.659232	0.44481	1.48205
HRC	1.52686e-06	0.268458	0.381349	0.70397
CTBP1	1.5293e-06	82.1219	96.0206	0.855253
PRSS3	1.53954e-06	22.0343	29.5978	0.744456
IL1RAPL1	1.5441e-06	15.8246	13.1872	1.19999
ZC3H13	1.55037e-06	11.5425	9.2903	1.24242
BDH1	1.55857e-06	9.1427	10.7255	0.85243
LRP2BP	1.56951e-06	2.57064	2.04362	1.25789
ZNF529	1.5785e-06	15.8174	14.1338	1.11912
FLYWCH2	1.5821e-06	17.8873	22.3086	0.801809
SSC4D	1.58786e-06	0.547934	0.706742	0.775296
GPR171	1.60031e-06	3.1788	2.22103	1.43123
RCSD1	1.60628e-06	2.41382	2.83405	0.851724
DTWD1	1.60712e-06	8.80491	6.92624	1.27124
ZNF382	1.60913e-06	11.2943	9.70999	1.16317
RBM48	1.61054e-06	4.20761	3.35375	1.2546
GOLPH3L	1.61102e-06	6.22397	5.21259	1.19402
GSS	1.61211e-06	18.3388	22.6727	0.808849
PNN	1.61395e-06	7.84751	6.35557	1.23475
PATL1	1.61807e-06	3.00472	2.34123	1.28339
SNRNP48	1.63582e-06	4.12441	3.18025	1.29688
COL12A1	1.63744e-06	2.64953	2.07757	1.2753
ENAH	1.6474e-06	13.1661	10.6807	1.2327
RER1	1.65837e-06	17.2552	18.7449	0.920526
ST8SIA3	1.65916e-06	29.9114	23.3743	1.27967
MTA3	1.6627e-06	18.807	16.4404	1.14395
PSEN2	1.66609e-06	10.2167	12.8997	0.792014
GALE	1.67016e-06	8.29148	10.6001	0.782207
MTMR14	1.67425e-06	8.31334	9.79452	0.848775
RMI1	1.67586e-06	3.46032	2.72585	1.26944
SIGMAR1	1.68106e-06	9.51426	10.9012	0.87277
L2HGDH	1.68211e-06	3.67098	3.26499	1.12435
RAB40C	1.69065e-06	19.3733	23.8215	0.813268
ITIH5	1.69865e-06	3.09132	4.13501	0.747596
TMEM191A	1.70775e-06	1.62012	2.15494	0.751815
BABAM1	1.72869e-06	54.8289	67.3307	0.814323
NANOS1	1.7313e-06	1.01772	0.843898	1.20598
RMND5B	1.73203e-06	13.5237	16.1579	0.836975
TMUB2	1.74978e-06	10.7064	12.1817	0.878888
DAB1	1.75417e-06	2.3514	1.96627	1.19587
CHST8	1.76098e-06	4.64032	5.81756	0.79764
ZMAT3	1.76262e-06	32.4029	26.9422	1.20268
SMG1P6	1.77544e-06	1.27193	0.890942	1.42762
ATP6V0E2	1.77808e-06	109.186	135.222	0.807462
NFYA	1.79195e-06	7.61404	6.75813	1.12665
LIMS3	1.81033e-06	0.279253	0.208027	1.34239
DNM3	1.81274e-06	57.2912	49.2551	1.16315
ANKRD13D	1.82939e-06	16.7674	20.3934	0.8222
STRN4	1.84652e-06	13.9876	16.3134	0.857428
MAGI2	1.84844e-06	21.7236	18.0461	1.20378
MAP2K2	1.85256e-06	45.0311	53.5208	0.841376
EMSY	1.85304e-06	2.99312	2.37541	1.26004
LOC644285	1.86201e-06	3.14396	2.35561	1.33467
MAGIX	1.87394e-06	1.20752	1.52622	0.791182
B4GALT2	1.88789e-06	30.9602	39.304	0.787712
LINC00997	1.89743e-06	1.69928	1.23931	1.37116
TWF2	1.90652e-06	28.0032	33.8537	0.827182
GPR52	1.90897e-06	1.54649	1.05914	1.46014
GOLGB1	1.91421e-06	22.5294	17.8162	1.26455
PAPOLG	1.93613e-06	4.82177	4.05814	1.18817
DUSP14	1.93811e-06	18.2363	22.7468	0.80171
AHCTF1	1.96719e-06	12.1705	10.0232	1.21424
DCX	1.98188e-06	2.53419	2.03169	1.24733
CYB5R1	1.98428e-06	17.4468	21.062	0.828356
FAM149A	1.98454e-06	7.26274	8.73812	0.831156
ZKSCAN2	1.99611e-06	2.50135	2.20892	1.13239
ZBTB34	2.00384e-06	6.13477	5.39927	1.13622
STK25	2.02771e-06	41.6231	49.5346	0.840284
DLGAP1-AS5	2.03354e-06	3.65437	2.56368	1.42544
ZRSR2	2.04033e-06	1.86907	1.50378	1.24292
PDS5A	2.04367e-06	20.4777	16.958	1.20755
ACP2	2.047e-06	8.95201	10.4715	0.854896
HAUS3	2.058e-06	10.131	7.62081	1.32939
BRINP2	2.06484e-06	20.2655	23.4734	0.86334
CEP89	2.07735e-06	3.08077	2.57666	1.19564
LOC101926915	2.08403e-06	1.40308	0.940854	1.49128
TYW1	2.10067e-06	5.63939	5.06829	1.11268
MTMR12	2.11365e-06	10.8222	9.38992	1.15254
TOX3	2.11587e-06	0.939918	0.713914	1.31657
SGO2	2.12545e-06	0.875865	0.673585	1.3003
HSPA5	2.13093e-06	22.759	17.9799	1.2658
KLF5	2.13096e-06	1.26386	1.0018	1.26159
TMEM245	2.1367e-06	32.8961	27.6865	1.18817
LINC01355	2.13751e-06	2.70922	2.09374	1.29396
STOX2	2.14929e-06	17.105	13.9665	1.22472
DNAJA4	2.15489e-06	28.3879	22.782	1.24607
KIAA0430	2.15696e-06	22.5931	18.145	1.24514
PTGES3	2.16234e-06	74.0112	61.1308	1.2107
ALDH1L2	2.16547e-06	1.64146	1.27782	1.28458
PGM5	2.17371e-06	1.35622	1.80041	0.753285
PAPOLA	2.18768e-06	36.3635	30.022	1.21123
TMEM108-AS1	2.19546e-06	2.41263	1.59128	1.51616
SLC35F5	2.2047e-06	12.0442	10.3178	1.16732
NBPF9	2.2154e-06	1.53794	1.22616	1.25428
FIBP	2.21954e-06	32.438	38.7893	0.836263
PNMT	2.22632e-06	4.91864	6.3753	0.771515
NPM2	2.26077e-06	31.1182	39.5041	0.787721
NAPEPLD	2.27873e-06	23.6984	20.144	1.17645
UTP3	2.29441e-06	9.67651	8.01786	1.20687
DDX46	2.29905e-06	6.97128	5.91685	1.17821
ADAM11	2.303e-06	20.0373	24.9219	0.804004
CPLX2	2.30822e-06	119.504	141.226	0.846195
PKIA-AS1	2.30959e-06	1.33991	0.899414	1.48976
MOB1B	2.32182e-06	14.699	11.7111	1.25513
TOP1	2.33179e-06	14.454	11.9788	1.20664
ZCCHC11	2.35584e-06	10.4058	8.03402	1.29522
ZNF10	2.36734e-06	4.37011	3.54906	1.23134
TYW5	2.37687e-06	2.76854	2.39272	1.15707
ALDOC	2.40795e-06	412.152	488.62	0.843503
ZNF331	2.40801e-06	9.19021	8.02878	1.14466
WDR33	2.41117e-06	22.3252	18.8865	1.18207
FAM155A-IT1	2.41765e-06	4.36855	3.10367	1.40754
USP37	2.42714e-06	5.67368	4.84456	1.17115
HEXIM1	2.44757e-06	8.68437	7.31902	1.18655
REEP2	2.44972e-06	46.6947	56.5175	0.826198
ZNF701	2.45826e-06	2.73474	2.21012	1.23737
ZNF514	2.47262e-06	5.66246	4.57507	1.23768
ASXL3	2.48399e-06	4.18733	3.4977	1.19717
HMOX2	2.4911e-06	41.5607	52.6415	0.789505
N4BP1	2.49663e-06	8.03931	6.80251	1.18181
TIE1	2.52995e-06	2.15737	2.84677	0.757832
SCN3A	2.53478e-06	15.2612	13.0404	1.1703
PELI3	2.538e-06	24.6218	30.0534	0.819268
ESR1	2.54738e-06	1.59448	1.12502	1.4173
SOX5	2.57618e-06	8.20463	6.64638	1.23445
RUNX1T1	2.58533e-06	4.0298	3.25213	1.23913
SHOC2	2.58884e-06	34.8337	28.7892	1.20996
TAF1D	2.59937e-06	12.8496	9.64218	1.33265
PIKFYVE	2.62066e-06	15.9964	14.1814	1.12798
SPEF1	2.6285e-06	7.007	9.91712	0.706556
MAATS1	2.65376e-06	1.85965	1.52895	1.2163
RNF169	2.67473e-06	6.22881	5.31036	1.17296
AGO4	2.6813e-06	5.58298	4.78549	1.16665
ZNF674	2.68625e-06	1.92115	1.68261	1.14177
PLEKHM3	2.70219e-06	16.6709	14.3813	1.15921
REL	2.70742e-06	2.49726	1.91117	1.30667
CCSER2	2.71082e-06	38.6066	31.783	1.21469
MCPH1-AS1	2.71768e-06	0.823357	0.674545	1.22061
LOC100505658	2.72818e-06	0.536145	0.358028	1.49749
NTNG2	2.74314e-06	12.1073	14.5285	0.833346
UQCRC1	2.75128e-06	94.2637	113.714	0.828956
LRRC28	2.75412e-06	4.16435	3.36667	1.23693
RETSAT	2.75437e-06	13.3778	15.5745	0.858954
ABCC12	2.76145e-06	0.715448	0.973991	0.734553
LOC729224	2.77339e-06	0.237891	0.166368	1.42991
IREB2	2.77577e-06	18.0958	15.0875	1.19939
SMAD1	2.77855e-06	4.87826	3.97336	1.22774
DRG2	2.79187e-06	8.8739	10.2311	0.867348
WDR13	2.79808e-06	59.4916	70.8979	0.839116
LOC105376360	2.80783e-06	2.84411	3.55605	0.799795
PTPN12	2.81799e-06	9.79978	7.69511	1.27351
MED13	2.82571e-06	16.8974	14.2191	1.18836
MIA3	2.82657e-06	12.7937	10.8172	1.18271
SLC25A36	2.82729e-06	22.1309	18.8056	1.17682
TTLL5	2.83784e-06	4.58114	3.937	1.16361
SLC12A6	2.83814e-06	6.83511	5.77194	1.1842
DLEU1	2.84725e-06	1.67761	1.29796	1.29249
HR	2.84893e-06	7.41797	9.25617	0.801408
LINC00634	2.85282e-06	10.9737	13.9822	0.784835
NUP160	2.85531e-06	5.40102	4.64101	1.16376
CALHM1	2.86615e-06	1.74747	2.23467	0.781982
HSPBP1	2.88131e-06	27.2591	34.6204	0.787371
CENPBD1P1	2.88625e-06	16.6517	19.1102	0.871351
CSNK2A2	2.89342e-06	8.84574	7.43476	1.18978
LOC107133515	2.89413e-06	3.00142	2.57579	1.16524
TMPRSS11F	2.9024e-06	0.156721	0.0965392	1.6234
NUFIP2	2.91539e-06	21.559	18.0322	1.19558
CREBRF	2.91877e-06	20.2842	16.8037	1.20713
ARMC3	2.92804e-06	0.647151	0.480443	1.34699
CEP350	2.937e-06	13.8232	11.3235	1.22076
RBAK	2.95272e-06	4.6137	3.64735	1.26495
C20orf27	2.96831e-06	20.6564	25.0468	0.824715
KAT6B	2.96881e-06	10.58	8.80333	1.20182
ZBTB21	2.9697e-06	7.48558	6.12483	1.22217
SYNM	2.9729e-06	19.4145	16.354	1.18714
TNFRSF18	2.9821e-06	0.879985	1.36435	0.644985
ZFPM2	2.98603e-06	6.01066	4.77115	1.25979
MAB21L1	2.98643e-06	1.3037	0.859327	1.51711
ZBED6	2.99481e-06	12.3398	8.75246	1.40987
MRPS16	3.00096e-06	21.3165	24.5006	0.870041
GABRD	3.00122e-06	49.2497	63.0192	0.781503
SLC25A11	3.00179e-06	43.5152	53.2521	0.817155
GPS1	3.00368e-06	29.935	34.2049	0.87517
MAP1LC3B	3.00899e-06	39.4964	31.7128	1.24544
MID2	3.03272e-06	3.52629	2.95919	1.19164
P4HTM	3.04488e-06	45.78	54.1218	0.84587
HSP90B2P	3.07938e-06	1.93856	1.42118	1.36405
NMU	3.09687e-06	1.27067	2.06483	0.615386
TXLNG	3.11421e-06	6.17516	5.23993	1.17848
C21orf62	3.15986e-06	0.692172	0.444741	1.55635
FOXO3	3.16048e-06	23.7183	20.2974	1.16854
LOC100144595	3.16874e-06	0.508466	0.380392	1.33669
COQ6	3.19981e-06	5.75108	6.85501	0.83896
KIAA1109	3.20038e-06	31.7196	26.2588	1.20796
NCOA6	3.20867e-06	3.91958	3.1131	1.25906
D21S2088E	3.21602e-06	0.0572921	0.108081	0.530087
FLRT2	3.21754e-06	31.6735	26.2548	1.20639
PNISR	3.25536e-06	29.3661	23.9021	1.2286
CSPG5	3.2645e-06	48.0563	60.4245	0.795312
SESTD1	3.30749e-06	14.9614	11.8132	1.2665
NUDT16P1	3.32142e-06	1.0387	0.756559	1.37292
CGREF1	3.36716e-06	19.4044	24.464	0.793179
BTBD9-AS1	3.37798e-06	1.21964	0.726715	1.6783
S100PBP	3.38249e-06	6.74488	5.95202	1.13321
FUT9	3.38389e-06	40.0742	31.3916	1.27659
RELL2	3.38746e-06	9.96625	13.0073	0.766203
BTG1	3.39575e-06	5.61785	4.58299	1.2258
PRKAR2A	3.40704e-06	8.7008	7.66656	1.1349
NUDT22	3.42417e-06	14.942	18.3623	0.813734
ANGPTL3	3.44985e-06	0.534329	0.366604	1.45751
RHBDL1	3.45528e-06	16.2915	20.2362	0.805067
MKRN7P	3.46349e-06	0.494453	0.344781	1.43411
DUS1L	3.47489e-06	13.5994	15.8507	0.857967
NFX1	3.49586e-06	10.9183	9.56144	1.1419
MDN1	3.5072e-06	12.0798	10.4526	1.15568
UROS	3.52168e-06	55.142	68.6813	0.802868
SYNE1-AS1	3.53315e-06	5.85551	4.7336	1.23701
MIR9-3HG	3.5403e-06	5.24984	6.33366	0.828879
MDM2	3.57192e-06	12.7333	10.6612	1.19435
ATRX	3.60336e-06	25.1091	20.0177	1.25434
ADAM20	3.62806e-06	2.41747	1.76612	1.3688
ANGPT1	3.65124e-06	2.25378	1.59881	1.40966
ARL8A	3.65851e-06	24.709	27.7861	0.889255
KIF2A	3.6762e-06	27.4669	22.265	1.23363
PRUNE1	3.67652e-06	5.06439	4.39622	1.15199
LOC100133669	3.69178e-06	4.59938	5.89836	0.779773
RPUSD3	3.71565e-06	7.73633	9.80347	0.789142
LOC727896	3.72881e-06	0.593318	0.429421	1.38167
ATAD2	3.74025e-06	4.64679	3.84356	1.20898
TUSC7	3.75831e-06	2.15672	1.56111	1.38153
FRRS1L	3.764e-06	51.7474	44.2418	1.16965
LOC101929550	3.76944e-06	0.555664	0.3627	1.53202
TUG1	3.7887e-06	10.758	8.23939	1.30568
COL15A1	3.79296e-06	0.338492	0.446188	0.758631
RHOQ	3.80207e-06	14.8297	12.3204	1.20367
FAM131B	3.80489e-06	46.3844	53.4438	0.86791
ZNF318	3.81158e-06	4.107	3.22132	1.27494
PPP4R3B	3.81971e-06	18.3066	15.3559	1.19216
PNMA3	3.83469e-06	19.4622	24.2216	0.803504
EPHA6	3.83643e-06	20.9365	18.0756	1.15827
ZNHIT6	3.83917e-06	4.85496	4.0181	1.20827
VIT	3.85144e-06	0.391497	0.53247	0.735246
TLK1	3.86602e-06	21.3857	17.8328	1.19923
PEX5L	3.87709e-06	42.9472	36.2087	1.1861
FAM71E1	3.88673e-06	5.37982	7.17384	0.749922
PYCRL	3.92835e-06	5.252	6.72837	0.780575
NDUFV1	3.92875e-06	105.541	131.567	0.802181
PDCD6IP	3.96787e-06	29.0786	25.7739	1.12822
EYA3	3.96852e-06	6.45153	5.26431	1.22552
ATP6V0D1	3.97447e-06	73.4213	86.7008	0.846836
FBLN7	3.97662e-06	4.3101	5.4645	0.788746
RNF187	3.97709e-06	62.7561	77.4231	0.81056
LINC00412	3.97804e-06	0.871628	0.577346	1.50971
HN1	4.00915e-06	29.6516	37.4706	0.791328
BRCC3	4.0163e-06	5.02514	4.36706	1.15069
TACR3	4.01652e-06	0.705426	0.472641	1.49252
MKLN1	4.02637e-06	24.8772	20.6234	1.20626
CNOT1	4.0462e-06	17.1518	15.0483	1.13978
NIT1	4.08151e-06	7.87949	9.0195	0.873606
DPM2	4.10123e-06	9.08744	10.8276	0.839284
MUC15	4.10372e-06	0.423606	0.294206	1.43982
KDM7A	4.10643e-06	4.50402	3.68069	1.22369
GPATCH2L	4.11697e-06	20.6455	18.2819	1.12928
CYLD	4.13531e-06	18.4703	15.9902	1.1551
RYBP	4.13545e-06	16.5872	14.1354	1.17345
SYP	4.14091e-06	279.108	370.317	0.7537
PCA3	4.16455e-06	0.88489	0.548057	1.6146
ANK3	4.16672e-06	29.2286	23.779	1.22918
LINC00202-1	4.17962e-06	1.75445	1.24509	1.40909
ZCCHC2	4.18598e-06	6.46996	5.43806	1.18976
RBM25	4.20593e-06	14.2325	11.7471	1.21158
NDUFA11	4.21362e-06	127.209	165.735	0.767546
FMN2	4.2395e-06	28.0231	22.7278	1.23299
DNAJC5	4.24274e-06	74.2623	87.5396	0.848328
FGF14-IT1	4.28203e-06	8.44933	5.83289	1.44857
LOC102724552	4.28732e-06	0.480153	0.292762	1.64008
GTF3C4	4.28931e-06	6.12109	5.28044	1.1592
BHLHE41	4.30624e-06	13.4405	10.6366	1.26361
ARNTL2-AS1	4.31965e-06	0.284935	0.166564	1.71067
MCM3AP-AS1	4.33239e-06	2.79904	2.14758	1.30335
HNRNPA1	4.34447e-06	36.5455	29.5251	1.23777
LOC102724484	4.38863e-06	0.639752	0.413026	1.54894
ARFGAP2	4.44456e-06	40.3137	49.2851	0.817968
CD70	4.44961e-06	0.0250005	0.0838668	0.298097
LRRC7	4.45415e-06	21.1109	16.5585	1.27492
PTPN13	4.46711e-06	12.6896	10.6788	1.1883
MACF1	4.47018e-06	44.193	36.2589	1.21882
ST7-AS2	4.49413e-06	0.787435	0.539271	1.46018
MED28	4.50645e-06	23.6477	21.7009	1.08971
KIF22	4.52432e-06	7.61135	8.87049	0.858053
FNBP1L	4.53868e-06	8.3693	6.95552	1.20326
ZNF185	4.58063e-06	1.07519	0.895226	1.20103
SOST	4.58832e-06	0.0371573	0.0815728	0.455512
LOC100287497	4.59807e-06	2.93863	2.25358	1.30398
LOC101929570	4.6128e-06	2.02597	1.34079	1.51103
WDR60	4.64828e-06	5.02131	4.22905	1.18734
UBP1	4.64983e-06	17.4977	15.3032	1.14341
ARPC4	4.66868e-06	73.772	90.5089	0.81508
DBNL	4.68795e-06	30.9786	36.9775	0.837768
PPP1R15B	4.7078e-06	16.4417	14.4377	1.1388
C2CD2	4.71192e-06	8.00719	6.90696	1.15929
DGCR5	4.7198e-06	23.9059	29.1309	0.820635
ZNF546	4.74853e-06	3.32534	2.79841	1.1883
KIAA1211	4.75903e-06	3.33259	2.841	1.17303
HMG20A	4.76898e-06	14.2723	12.3678	1.15399
NR2C2	4.82118e-06	16.9878	15.0433	1.12926
TRIM25	4.84304e-06	3.12676	2.51019	1.24562
LSAMP	4.87131e-06	47.7116	40.5381	1.17696
WDR18	4.88791e-06	11.9068	14.7624	0.806558
PAMR1	4.88991e-06	11.2269	13.7427	0.816936
ZNF605	4.89538e-06	5.77137	4.4274	1.30356
NDFIP1	4.90568e-06	85.5653	69.6246	1.22895
CLPTM1L	4.9144e-06	26.9614	31.6205	0.852654
RAB37	4.91693e-06	7.4595	9.06411	0.822971
SMG1P1	4.94503e-06	2.31715	1.83193	1.26487
GSTA4	4.96564e-06	43.139	53.4233	0.807494
ANKRD30B	4.969e-06	1.91031	1.44036	1.32627
FRS2	4.97011e-06	12.6907	10.0802	1.25897
LYSMD3	4.9759e-06	7.27679	5.67496	1.28226
KRBA2	4.98781e-06	5.8424	5.09025	1.14776
OR13J1	5.00205e-06	1.12831	0.738657	1.52751
RAD21	5.01336e-06	47.0783	40.333	1.16724
TTN-AS1	5.03995e-06	2.10201	1.79899	1.16844
RNF148	5.05266e-06	1.24389	0.815853	1.52465
RGS12	5.05699e-06	13.5612	15.9077	0.852489
PPP2R3A	5.06026e-06	4.79275	3.81327	1.25686
DCBLD2	5.07943e-06	5.90156	5.10326	1.15643
ACTR1A	5.07964e-06	66.666	75.9039	0.878294
ZNF221	5.08844e-06	4.31379	3.7319	1.15592
MPI	5.09218e-06	10.2752	11.7577	0.873912
IGIP	5.09353e-06	41.9569	34.8638	1.20345
LOC100335030	5.09595e-06	0.908047	0.55942	1.62319
NAALAD2	5.10502e-06	6.93843	5.47851	1.26648
CAPN7	5.1113e-06	9.69963	8.33525	1.16369
C21orf2	5.12219e-06	15.8212	19.3238	0.818742
ZCCHC14	5.1661e-06	7.68588	6.38919	1.20295
CDK5RAP2	5.21345e-06	6.6794	5.63117	1.18615
KCNF1	5.21463e-06	21.4212	26.4013	0.811368
PPP1CA	5.22955e-06	27.8364	33.7592	0.824558
PRIM2	5.23181e-06	3.01899	2.59735	1.16233
PRMT7	5.26418e-06	8.48581	9.76471	0.869029
MMP16	5.30552e-06	11.181	9.37107	1.19314
FMR1	5.30984e-06	28.2142	23.454	1.20296
ZFP82	5.31485e-06	5.22177	4.40469	1.1855
SCYL2	5.34172e-06	11.6006	9.62996	1.20464
CLASP1	5.36289e-06	20.7855	17.9727	1.15651
TIGD4	5.37897e-06	1.39471	1.11466	1.25124
LOC105376575	5.42002e-06	2.70719	2.34379	1.15505
DDX56	5.42888e-06	13.2398	14.9045	0.888311
MAP7D3	5.45041e-06	0.691065	0.542436	1.274
THAP6	5.45323e-06	3.56952	2.95452	1.20816
PIGN	5.52591e-06	8.09786	6.90577	1.17262
GPR107	5.59689e-06	11.3544	10.2141	1.11165
SLC27A4	5.60807e-06	13.6574	16.2357	0.841197
GABRB3	5.61833e-06	39.447	33.0849	1.19229
B9D1	5.63508e-06	16.6937	20.0673	0.831888
ANP32E	5.66978e-06	16.7469	13.3889	1.25081
METTL16	5.67692e-06	4.40776	3.97773	1.10811
XRN1	5.70463e-06	11.5213	9.40281	1.2253
MFSD4B	5.70634e-06	4.70328	4.10347	1.14617
FBXO30	5.72486e-06	11.076	9.12023	1.21444
CFAP44	5.73264e-06	2.95024	2.48233	1.18849
MORC4	5.73338e-06	1.71955	1.45699	1.18021
LRBA	5.73593e-06	12.75	10.6662	1.19536
FSIP2	5.80419e-06	0.871683	0.682352	1.27747
IQUB	5.80466e-06	2.38305	1.85307	1.28601
FAM122B	5.81402e-06	14.8558	12.7799	1.16243
NXPE3	5.82161e-06	8.51367	6.96843	1.22175
LAMC1	5.84569e-06	3.48564	2.98832	1.16642
NSD1	5.86707e-06	12.5658	11.2096	1.12098
DNAH10	5.87823e-06	0.307452	0.234572	1.31069
MCRS1	5.88415e-06	22.2895	25.8335	0.862812
UBQLN2	5.89575e-06	22.6494	18.4119	1.23015
MTMR1	5.89707e-06	10.1467	9.19324	1.10371
CDK12	5.90761e-06	4.5858	3.85311	1.19015
ANKRD45	5.91898e-06	2.99004	2.46234	1.21431
SLC35D1	5.92784e-06	3.01917	2.60358	1.15962
DPP10-AS3	5.96369e-06	2.3369	1.40254	1.6662
POLR2E	5.9792e-06	18.4836	21.458	0.861386
GOLGA6L4	5.98749e-06	0.26444	0.175455	1.50716
ZNF157	5.99192e-06	1.38307	1.12421	1.23026
METTL14	6.00605e-06	5.9179	4.93899	1.1982
PIWIL4	6.01277e-06	1.44109	1.18571	1.21538
ARSF	6.01594e-06	1.14048	1.52064	0.750002
SLC25A15	6.04157e-06	2.66478	3.10114	0.859289
BORCS8	6.04861e-06	21.218	28.6638	0.740238
SOX17	6.11077e-06	0.69264	0.963696	0.718733
HMP19	6.11107e-06	106.039	137.977	0.76853
TOR1AIP2	6.13256e-06	14.477	12.8215	1.12912
PICK1	6.13598e-06	18.6906	22.483	0.831323
TOMM40	6.15034e-06	19.998	24.0304	0.832196
UBE2K	6.15538e-06	33.661	27.5405	1.22224
SLC35B1	6.17493e-06	14.8489	17.7811	0.835093
NSRP1	6.17722e-06	2.52938	1.96704	1.28588
LINC00641	6.18056e-06	30.6622	26.0085	1.17893
THADA	6.19194e-06	8.48797	7.24854	1.17099
MMS22L	6.19215e-06	1.42278	1.14612	1.24139
APRT	6.19311e-06	27.187	34.2829	0.79302
SPON2	6.24205e-06	4.13648	6.10045	0.678061
DCAF11	6.25078e-06	26.4315	30.7374	0.859914
RAD51AP2	6.25657e-06	0.566712	0.420122	1.34892
CTTNBP2NL	6.29381e-06	4.17952	3.63223	1.15068
KMT2C	6.29706e-06	11.1057	8.9048	1.24716
PLEKHA5	6.3656e-06	19.5457	15.6745	1.24697
TMF1	6.37479e-06	9.53581	8.00721	1.1909
KCNK1	6.43036e-06	48.3249	60.6853	0.79632
LINC00901	6.45099e-06	2.38303	1.71822	1.38692
ZNF805	6.45219e-06	5.25028	4.58363	1.14544
SVOP	6.4699e-06	23.7562	29.9777	0.792465
LOC101927055	6.48433e-06	2.1837	1.57866	1.38326
PAQR9	6.48983e-06	3.48085	2.75527	1.26334
ASB13	6.49259e-06	13.0944	15.2974	0.855986
OAZ1	6.49361e-06	578.834	729.704	0.793244
PARP11	6.50775e-06	4.46856	3.902	1.1452
PHF8	6.51328e-06	3.50798	2.96501	1.18312
DOLK	6.5198e-06	5.7355	6.74616	0.850187
TIGD2	6.52308e-06	2.20141	1.87877	1.17173
C7orf76	6.53767e-06	0.108086	0.062012	1.74299
PKNOX1	6.56474e-06	3.509	2.81195	1.24789
RPUSD1	6.57201e-06	9.18991	11.2222	0.818906
SSBP4	6.61132e-06	38.5576	49.4564	0.779629
NIPSNAP1	6.64094e-06	28.6653	34.4245	0.832698
DIAPH1	6.67724e-06	7.03737	5.96981	1.17883
RSPO3	6.72203e-06	1.57619	1.26946	1.24162
MBD5	6.73775e-06	5.60975	4.59543	1.22072
NUDT14	6.7408e-06	28.5423	37.7666	0.755753
HMBOX1	6.74249e-06	13.3227	11.3899	1.16969
PSME4	6.75331e-06	8.41862	6.93002	1.2148
ZBTB5	6.75455e-06	3.5195	3.01817	1.1661
SRRM1	6.77317e-06	8.91286	7.11722	1.25229
LOC101060553	6.78169e-06	0.98683	0.682416	1.44608
TYW1B	6.78445e-06	2.45212	2.10513	1.16483
SNN	6.80029e-06	83.16	98.5737	0.843633
DNAJA1P5	6.81589e-06	1.81577	1.25569	1.44604
CDC42EP3	6.81607e-06	3.67047	3.02021	1.21531
BCL6	6.81865e-06	8.75289	6.94853	1.25968
SRSF10	6.85163e-06	9.70126	8.03646	1.20716
MYEF2	6.85877e-06	14.3668	11.5895	1.23964
PAXBP1	6.87683e-06	10.0184	8.20484	1.22103
ATG4D	6.94392e-06	6.99086	8.41918	0.830349
ARHGDIG	6.94705e-06	160.587	208.528	0.770096
MTX1	6.97273e-06	4.91189	5.83809	0.841352
POP7	6.98749e-06	41.9815	54.0246	0.777082
RALGPS1	6.98791e-06	11.7	9.79632	1.19433
SOGA3	7.02224e-06	26.2328	22.299	1.17641
FSD1L	7.04847e-06	18.5896	15.1534	1.22676
SRSF6	7.07509e-06	17.2267	14.6248	1.17791
NPAS2	7.07906e-06	4.68525	3.6381	1.28783
CDT1	7.08524e-06	0.983636	1.21532	0.809363
NEUROD6	7.13176e-06	21.4128	32.5916	0.657002
ERI1	7.15364e-06	2.9926	2.59009	1.15541
PBOV1	7.2772e-06	1.32944	0.924768	1.4376
TAS2R30	7.28541e-06	2.94703	2.27025	1.29811
PRH2	7.28986e-06	1.67063	1.22322	1.36576
SORBS1	7.32814e-06	42.0693	34.105	1.23352
MMGT1	7.33531e-06	6.85219	5.45967	1.25506
NAA25	7.38847e-06	8.73166	7.47439	1.16821
TBCC	7.40782e-06	24.7066	31.4745	0.784971
ARFGEF1	7.42644e-06	15.6051	13.2921	1.17401
GCSAM	7.42992e-06	0.125342	0.0758218	1.65311
COL4A3BP	7.51244e-06	21.8425	18.3847	1.18808
MRTO4	7.53938e-06	16.0822	19.3636	0.830538
OSBPL11	7.5525e-06	9.04783	7.43889	1.21629
C19orf73	7.56024e-06	2.24835	2.88673	0.778857
NANP	7.58157e-06	1.7619	1.54075	1.14354
CBLL1	7.59414e-06	7.57064	6.51152	1.16265
ZFP69B	7.60569e-06	5.29511	4.35122	1.21693
RPRD2	7.61104e-06	6.65937	5.65651	1.17729
CYP3A7	7.61225e-06	0.168279	0.114029	1.47576
MFSD5	7.63648e-06	11.1833	13.0178	0.859083
MSL2	7.65923e-06	8.77533	6.95606	1.26154
CDC73	7.67318e-06	11.0936	8.88928	1.24798
ST7	7.68281e-06	9.00625	7.72074	1.1665
SYNJ1	7.70137e-06	30.6716	24.6325	1.24517
DENND5B	7.70327e-06	15.0133	12.9651	1.15797
ZNF550	7.73458e-06	4.42957	3.97966	1.11305
RGS7BP	7.74385e-06	26.5286	20.7693	1.2773
SRP72	7.74693e-06	10.1922	8.32737	1.22394
CPSF6	7.76752e-06	32.3534	27.1406	1.19206
MLLT10	7.80917e-06	12.2535	10.6432	1.1513
FGFR1OP	7.83434e-06	8.08459	7.13354	1.13332
PLXDC2	7.8574e-06	9.599	7.56253	1.26928
NDUFA4L2	7.88163e-06	3.15526	3.96928	0.794921
MATN2	7.93578e-06	4.41733	3.68467	1.19884
PARD6A	7.95569e-06	22.6109	27.4481	0.823769
PRKXP1	7.97001e-06	0.523137	0.347734	1.50442
C9orf41-AS1	7.97068e-06	0.496356	0.371538	1.33595
LOC105376331	7.99422e-06	1.53722	1.0235	1.50192
ATXN7	7.99755e-06	4.20652	3.43653	1.22406
FAM161A	8.0063e-06	3.57918	3.03558	1.17908
LOC101928417	8.01903e-06	0.573549	0.393013	1.45936
ECHS1	8.01964e-06	55.245	66.1945	0.834585
DLG2	8.03554e-06	51.4764	44.7598	1.15006
GEMIN5	8.08756e-06	5.23564	4.70952	1.11171
TIMELESS	8.10666e-06	0.74844	0.602475	1.24228
GOLGA4	8.13588e-06	14.0507	10.778	1.30364
STK32C	8.15297e-06	32.5685	40.664	0.800917
RAB8B	8.15887e-06	17.3378	14.5119	1.19474
RCOR3	8.1718e-06	10.5589	8.72404	1.21032
ZNF835	8.20302e-06	4.26262	4.94004	0.86287
COX8A	8.20665e-06	495.733	635.147	0.780501
BSCL2	8.20932e-06	139.602	170.617	0.818222
GAPDH	8.22737e-06	1242.12	1421.55	0.87378
NCOR1	8.23068e-06	18.4637	15.844	1.16535
DACT2	8.33741e-06	0.481788	0.672789	0.716106
GRK6	8.34535e-06	11.0875	12.6259	0.87816
PSMC4	8.34556e-06	30.9142	35.8571	0.86215
N4BP2L2-IT2	8.36717e-06	4.35738	3.23268	1.34791
TRPC4	8.39292e-06	2.25818	1.99158	1.13386
FUZ	8.43139e-06	12.2318	14.7861	0.827253
DNAJB12	8.43735e-06	7.27102	7.92351	0.917651
FBXL6	8.46666e-06	2.25706	2.83174	0.797059
FKBP9	8.46809e-06	12.46	14.1387	0.881273
CLDN12	8.51167e-06	16.5749	13.96	1.18731
LONRF1	8.51859e-06	10.3419	9.22847	1.12065
L3MBTL2	8.54529e-06	12.1382	14.0731	0.862511
ARFGAP1	8.57749e-06	19.6332	23.1911	0.846583
CCDC39	8.59163e-06	2.01374	1.59993	1.25865
FLJ37201	8.59542e-06	0.708379	0.540007	1.3118
BAZ1B	8.6003e-06	19.5399	17.0473	1.14622
MYO16	8.71073e-06	3.85208	3.2892	1.17113
EIF1	8.7133e-06	132.7	113.83	1.16578
ENTPD7	8.73223e-06	2.30067	1.95711	1.17555
PHKG2	8.7323e-06	6.8331	8.07845	0.845843
NAA10	8.75747e-06	17.3943	19.8659	0.875585
ZNRD1ASP	8.75961e-06	3.10748	2.45952	1.26345
WBP11	8.80526e-06	10.5499	9.07902	1.16201
LIMD2	8.81889e-06	2.94927	3.55516	0.829575
HEXA	8.84783e-06	13.8693	15.5259	0.893301
ROGDI	8.84838e-06	35.7844	43.2397	0.827582
SFXN5	8.84924e-06	34.8981	42.3544	0.823952
UNC5D	8.86187e-06	7.99647	6.63796	1.20466
SIRT1	8.87057e-06	9.53754	7.88708	1.20926
CPEB3	8.88085e-06	27.4344	22.2824	1.23121
DUBR	8.92273e-06	7.57551	6.43206	1.17777
LINC02035	8.95126e-06	3.25115	2.75997	1.17797
BBX	8.98599e-06	13.6255	10.9085	1.24907
PRPF38B	9.06112e-06	4.64809	3.883	1.19704
CCP110	9.07874e-06	23.2559	18.4197	1.26255
NSD3	9.08851e-06	27.9885	24.1362	1.15961
EIF2AK1	9.12109e-06	12.9237	11.4281	1.13087
IFNG-AS1	9.1664e-06	0.151365	0.103779	1.45853
PWAR5	9.19834e-06	154.935	122.914	1.26052
API5	9.2206e-06	20.1233	17.3278	1.16133
FSCN1	9.26856e-06	57.614	66.4837	0.866589
WDR73	9.3572e-06	4.80522	5.33082	0.901403
YRDC	9.3714e-06	7.09143	8.35677	0.848584
LOC100505921	9.39761e-06	0.223934	0.162651	1.37677
ASXL2	9.40848e-06	3.88881	3.08889	1.25897
CBL	9.41616e-06	7.44766	6.28694	1.18462
CRTAC1	9.50526e-06	11.8033	14.2629	0.827551
RAB11FIP2	9.51692e-06	17.7412	14.3394	1.23723
POLA1	9.52994e-06	3.60078	3.02134	1.19178
MED14	9.56334e-06	3.84104	3.13357	1.22577
ZNF568	9.57796e-06	7.04311	6.28359	1.12087
USH2A	9.61306e-06	0.290481	0.231548	1.25452
TTC26	9.61657e-06	2.02302	1.74623	1.15851
LOC102724663	9.62441e-06	0.982813	0.704254	1.39554
AMDHD2	9.62815e-06	7.53227	9.51545	0.791583
RPS6KA4	9.6538e-06	15.2118	18.641	0.81604
PRKCZ	9.66508e-06	68.9379	84.9817	0.811208
PES1	9.67199e-06	12.3257	14.5591	0.846602
JMJD4	9.67201e-06	9.70124	11.7827	0.823346
DOCK4-AS1	9.68133e-06	1.77191	1.33752	1.32477
ACD	9.69398e-06	5.75121	6.7326	0.854233
GALNT9	9.69488e-06	33.6799	40.3733	0.834211
PAPD5	9.71289e-06	5.04501	4.12075	1.2243
AGFG1	9.72214e-06	16.3883	13.5441	1.21
C9orf16	9.74413e-06	103.873	129.491	0.802164
ZNF770	9.74661e-06	23.4692	19.2106	1.22168
ZBTB44	9.75353e-06	23.8772	19.4172	1.22969
RIC1	9.7941e-06	6.71843	5.95912	1.12742
C5orf51	9.79553e-06	12.7792	10.1346	1.26095
FGFR1	9.87598e-06	7.84473	6.64637	1.1803
DNAH12	9.91166e-06	0.180114	0.121307	1.48478
TEX15	9.96419e-06	0.67651	0.476719	1.4191
UHRF1BP1	1.00023e-05	3.88174	3.41697	1.13602
GRM5	1.00102e-05	35.948	30.952	1.16141
ARF5	1.0055e-05	126.752	158.027	0.802091
USP34	1.0072e-05	29.2103	24.9923	1.16877
NUP153	1.0098e-05	10.4165	8.93328	1.16603
FBXW5	1.00995e-05	53.2273	63.8002	0.83428
HSP90AB4P	1.01456e-05	0.763648	0.5385	1.4181
TPI1	1.01809e-05	498.492	668.522	0.745662
IGFBP6	1.02146e-05	13.0016	16.4155	0.792034
NT5M	1.02262e-05	6.87434	8.4282	0.815637
TAF11	1.02394e-05	12.8652	15.1781	0.847614
RNF19B	1.02574e-05	11.0924	9.91626	1.11861
PBX1	1.02711e-05	19.9581	16.8623	1.18359
MYCBP2	1.02943e-05	40.9421	34.6088	1.183
INO80B	1.0308e-05	18.0575	21.8454	0.826605
OTULIN	1.03315e-05	2.76155	2.40061	1.15035
ACAD11	1.03787e-05	7.16891	6.25965	1.14526
ZNF736	1.03817e-05	10.113	9.12039	1.10883
EFTUD1P1	1.03911e-05	2.7207	2.20991	1.23114
RAB3IP	1.03919e-05	7.3554	6.28221	1.17083
NLRX1	1.03993e-05	2.3958	2.77932	0.862011
ATP5A1	1.04051e-05	308.715	377.959	0.816795
FTX	1.04107e-05	6.91728	5.4764	1.26311
SLX4IP	1.04175e-05	2.15536	1.81704	1.1862
SETD5	1.04201e-05	8.13227	6.60867	1.23055
QARS	1.05217e-05	10.1238	11.5884	0.873614
EPC1	1.05291e-05	10.5016	9.00754	1.16586
PURG	1.05552e-05	12.9138	11.515	1.12147
PGP	1.0564e-05	14.1942	16.9372	0.838047
N4BP3	1.05717e-05	3.41727	4.13552	0.826322
UBL4A	1.06195e-05	33.4567	39.6388	0.844039
ELFN1	1.06329e-05	1.96332	2.50838	0.782706
PHLPP2	1.06358e-05	11.1474	9.89611	1.12645
MGC15885	1.06577e-05	0.117837	0.0743474	1.58495
CEMP1	1.07256e-05	6.88418	8.66479	0.794501
LINC00996	1.07515e-05	0.07533	0.156353	0.481795
STK4	1.0759e-05	9.5389	8.26611	1.15398
JPH1	1.08045e-05	6.22885	5.24641	1.18726
ZNF576	1.0836e-05	7.07502	8.30309	0.852096
BSDC1	1.08515e-05	25.7955	29.1743	0.884188
SAFB2	1.08539e-05	7.15114	6.10834	1.17072
ERCC1	1.09092e-05	23.2765	25.9199	0.898015
DCC	1.09672e-05	3.71667	3.05994	1.21462
ANKRD36	1.10598e-05	8.45245	6.36683	1.32758
USP47	1.10773e-05	18.6155	15.4664	1.20361
EGFL8	1.11271e-05	2.77338	3.89483	0.712067
FAM19A5	1.11279e-05	50.437	57.7469	0.873413
USF3	1.12033e-05	5.9364	4.79907	1.23699
ZNF431	1.1228e-05	4.1482	3.5148	1.18021
VPS13C	1.12469e-05	34.0915	27.3743	1.24539
HYAL3	1.1249e-05	3.22691	4.16266	0.775204
KLF7	1.12917e-05	4.8973	4.01785	1.21888
RAPGEF6	1.13419e-05	13.2167	10.8572	1.21732
ZMYM1	1.13733e-05	2.99323	2.49167	1.20129
RNF166	1.14766e-05	5.80069	6.73826	0.86086
LOC101928700	1.14789e-05	0.268654	0.17258	1.55669
VASH2	1.15152e-05	0.792326	0.573374	1.38187
TWIST1	1.15939e-05	1.56213	2.07163	0.754057
MYO9A	1.16227e-05	25.2903	21.5553	1.17327
ZNF548	1.16248e-05	5.09761	4.56317	1.11712
INTU	1.16329e-05	12.3883	11.0652	1.11957
TRIM44	1.16591e-05	29.8094	26.0026	1.1464
ZNF398	1.17196e-05	6.03453	5.17411	1.16629
BICD1	1.17306e-05	5.83903	5.03332	1.16008
SLC25A3	1.18268e-05	122.169	143.102	0.853718
TTC28	1.18839e-05	3.7946	3.19638	1.18716
WDR59	1.19062e-05	7.86242	6.65422	1.18157
PPP6C	1.19225e-05	15.2509	12.8343	1.18829
EFNA5	1.19479e-05	7.46516	6.35938	1.17388
DOCK9	1.19745e-05	27.9051	23.9462	1.16532
IGSF10	1.20008e-05	1.42664	1.18244	1.20653
ATAD2B	1.20213e-05	4.71121	3.85552	1.22194
NPSR1-AS1	1.20388e-05	0.294668	0.222556	1.32402
LDHAL6B	1.20575e-05	0.344325	0.212378	1.62128
ESYT3	1.21113e-05	2.18744	1.7742	1.23292
CASP8AP2	1.2121e-05	9.54874	7.72863	1.2355
MAP2K5	1.21572e-05	16.9429	14.1308	1.19901
PLEKHJ1	1.21591e-05	31.3107	38.3875	0.81565
RNF150	1.21724e-05	9.99429	8.38226	1.19231
RTF1	1.22933e-05	11.2178	9.78599	1.14631
ANKRD39	1.22976e-05	14.3538	18.6331	0.770342
ALG10B	1.23248e-05	2.92711	2.39103	1.22421
PRICKLE2	1.23395e-05	22.9965	20.1775	1.13971
SERF1B	1.2363e-05	1.10832	1.572	0.705036
UVRAG	1.23631e-05	9.92213	9.05393	1.09589
MOAP1	1.2452e-05	149.883	187.766	0.798248
ZSCAN30	1.24588e-05	4.70653	4.14193	1.13631
COL9A1	1.24641e-05	1.58992	2.07333	0.766844
CEBPZOS	1.24888e-05	15.4029	13.1557	1.17081
ENTPD6	1.25059e-05	36.1362	43.1512	0.837431
UQCR10	1.25651e-05	88.3561	109.723	0.805267
TANC2	1.26156e-05	16.3807	13.1538	1.24532
ATIC	1.26167e-05	8.81903	7.39326	1.19285
OPHN1	1.26435e-05	15.7768	13.0968	1.20463
TAOK1	1.26747e-05	35.8065	29.4966	1.21392
MEGF9	1.28056e-05	29.7642	26.2652	1.13322
GCDH	1.28151e-05	9.95133	11.6627	0.853259
DCTN3	1.28153e-05	69.4469	90.3926	0.76828
TMEM170B	1.28157e-05	24.6244	19.6764	1.25147
LRTM2	1.28349e-05	6.33769	7.7292	0.819967
ZNF8	1.29112e-05	5.7159	5.04268	1.1335
GON4L	1.29524e-05	7.65584	6.79021	1.12748
TNFAIP8L1	1.2993e-05	6.18977	7.34257	0.842998
ZNF385B	1.30247e-05	6.00361	4.92085	1.22003
DNAL4	1.30482e-05	20.8422	26.5526	0.78494
HRNR	1.30894e-05	0.805547	0.516425	1.55985
CAMSAP2	1.31631e-05	41.8073	35.0954	1.19125
YY1AP1	1.31651e-05	19.7941	16.5164	1.19845
SETBP1	1.32265e-05	8.87435	7.77989	1.14068
TMEM129	1.32353e-05	18.0906	21.9734	0.823296
PDXP	1.32397e-05	109.618	130.757	0.838333
ST3GAL3	1.32841e-05	13.233	15.2124	0.869886
CCNK	1.33046e-05	3.40148	2.73108	1.24547
EIF4ENIF1	1.33074e-05	6.58083	5.89364	1.1166
PTPRD	1.33569e-05	38.3563	31.8694	1.20355
CCDC14	1.33691e-05	6.41632	5.21636	1.23004
ANKRD17	1.34022e-05	22.848	20.1572	1.13349
CARD10	1.34142e-05	0.447195	0.599855	0.745505
RBBP6	1.34503e-05	12.9633	11.4968	1.12755
NOVA1	1.35304e-05	22.141	18.3443	1.20697
RPS6KA6	1.35314e-05	3.88064	3.22059	1.20495
FGFR3	1.3542e-05	42.2077	52.1562	0.809257
RASA1	1.35581e-05	21.4055	17.682	1.21058
SCARF1	1.35942e-05	1.99455	2.46704	0.808477
ZNF106	1.36059e-05	28.9501	26.0325	1.11207
AIMP2	1.3675e-05	5.84056	6.98609	0.836026
MSL1	1.36777e-05	15.9784	14.1341	1.13048
STAM	1.36813e-05	10.7838	8.92045	1.20889
MFSD3	1.37483e-05	18.833	23.3058	0.808081
SMIM10L2B	1.37929e-05	16.6613	20.686	0.805437
PTPRA	1.38141e-05	44.8465	38.8736	1.15365
APBA2	1.39211e-05	64.3882	74.2557	0.867115
C6orf141	1.39299e-05	0.331202	0.607413	0.545266
KIAA1551	1.39348e-05	7.66033	5.89711	1.299
GABPB2	1.39617e-05	7.00738	6.06349	1.15567
PTPN21	1.39623e-05	2.67246	2.20431	1.21238
DIP2C	1.40735e-05	11.551	10.3517	1.11585
BRSK1	1.41295e-05	58.2422	68.3744	0.851812
ACSBG1	1.41582e-05	23.1138	27.3658	0.844625
SCAF11	1.41674e-05	10.7684	9.02579	1.19307
DDOST	1.41831e-05	31.6734	38.2872	0.827258
XPO1	1.4203e-05	45.6204	39.659	1.15032
LYSMD2	1.42593e-05	29.7072	36.8483	0.806202
FNIP1	1.43199e-05	23.0672	19.6251	1.17539
DCAF5	1.43913e-05	7.68173	6.90748	1.11209
NCL	1.44308e-05	39.4853	33.4083	1.1819
DPY19L2P1	1.44737e-05	4.78953	4.0411	1.1852
ZNF283	1.44975e-05	5.07791	4.47711	1.13419
LINC01600	1.45705e-05	0.296512	0.214011	1.3855
LRRFIP1	1.4582e-05	10.4967	9.3052	1.12805
PCF11	1.46376e-05	10.8348	9.21571	1.17568
LRRN1	1.46482e-05	4.95391	4.07128	1.21679
MDM4	1.46719e-05	8.19537	6.86129	1.19444
LOC400706	1.47342e-05	2.67706	2.15329	1.24324
ATF7IP	1.47557e-05	10.1661	8.53115	1.19164
LRRIQ1	1.47731e-05	0.635269	0.428836	1.48138
LINC02060	1.47769e-05	0.765923	0.545473	1.40414
PKD2	1.47958e-05	9.8331	8.48138	1.15938
C2orf88	1.48871e-05	5.07798	3.77366	1.34564
SEC24A	1.49202e-05	6.64639	5.38988	1.23312
CTSF	1.49849e-05	57.5037	67.2697	0.854824
DNAJC16	1.50079e-05	9.91133	8.70458	1.13863
SLC5A3	1.50173e-05	20.4115	15.0766	1.35386
TMEM199	1.51543e-05	3.43464	4.05394	0.847235
ZNF493	1.51643e-05	10.2794	8.10606	1.26811
VPS13D	1.51802e-05	19.0996	16.8094	1.13624
PAQR4	1.52134e-05	16.9938	19.8516	0.856042
MRPS18A	1.52673e-05	22.4913	26.7487	0.840837
TAPT1-AS1	1.52704e-05	2.36487	1.83584	1.28817
WRN	1.532e-05	4.5279	3.88072	1.16677
ARSK	1.53601e-05	3.8449	3.2045	1.19984
PUM1	1.5371e-05	23.8981	20.7567	1.15134
RAB27A	1.54218e-05	1.40937	1.08101	1.30375
RBM33	1.54278e-05	8.85372	7.18667	1.23196
TMPRSS11A	1.5475e-05	0.284958	0.18803	1.51549
HGF	1.54799e-05	4.66562	3.16543	1.47393
REM1	1.55067e-05	0.094434	0.162234	0.582085
GAS6	1.55288e-05	20.6728	24.6678	0.838048
APAF1	1.55838e-05	8.38728	6.90831	1.21409
PIH1D1	1.56184e-05	35.9035	44.7393	0.802504
CFL1	1.56509e-05	279.554	324.511	0.86146
NRG1	1.56554e-05	4.50358	3.77247	1.1938
ETNK1	1.56717e-05	32.979	28.3709	1.16242
FOXG1	1.56723e-05	21.1264	17.8871	1.1811
NPY6R	1.56807e-05	0.922648	0.668789	1.37958
ANKS1B	1.5707e-05	66.8486	58.0021	1.15252
MSTN	1.57081e-05	0.644869	0.492523	1.30932
GIMAP1	1.57258e-05	0.643332	0.803258	0.800903
SHTN1	1.57421e-05	32.3957	24.5151	1.32146
OPLAH	1.58122e-05	2.76733	3.4426	0.803849
PRPF4B	1.58511e-05	11.7347	9.89474	1.18595
PHF20	1.58648e-05	13.4695	12.154	1.10823
KIAA0586	1.59087e-05	5.19598	4.1095	1.26438
ZNF347	1.59512e-05	4.56995	3.89655	1.17282
CTTNBP2	1.59683e-05	5.65589	4.62166	1.22378
CDK5	1.60178e-05	37.8103	46.999	0.804491
ROCK1	1.60515e-05	10.2121	7.79435	1.31019
ASPSCR1	1.6123e-05	12.1444	14.3327	0.847322
IRS2	1.61415e-05	30.4401	24.6411	1.23534
THAP2	1.6198e-05	4.89681	3.94457	1.24141
TSC22D2	1.61994e-05	11.2154	8.9389	1.25467
DTX3	1.62685e-05	32.3247	37.3476	0.865511
ZNF471	1.63475e-05	5.30828	4.41421	1.20254
HNRNPH1	1.63539e-05	28.4233	24.1075	1.17902
NGEF	1.63613e-05	71.4431	85.3329	0.837229
ARID2	1.63848e-05	6.64493	5.4696	1.21488
DLK2	1.6453e-05	3.09269	3.86975	0.799196
TMEM223	1.64862e-05	16.599	20.4716	0.810829
LRRC19	1.65694e-05	0.370803	0.270265	1.372
ZNF772	1.66671e-05	10.082	9.10436	1.10739
STEAP1B	1.67315e-05	2.69474	2.12177	1.27004
CENPC	1.67367e-05	13.6731	10.9642	1.24707
ZSCAN12	1.67773e-05	4.49875	3.97395	1.13206
PHEX	1.68098e-05	0.416201	0.307048	1.35549
YIF1A	1.6948e-05	16.0685	18.5104	0.868078
NBEA	1.70173e-05	46.4067	39.8751	1.1638
PDE12	1.70745e-05	8.59864	7.607	1.13036
LOC730098	1.72039e-05	10.6227	14.8206	0.716755
RTN4R	1.7259e-05	17.6668	22.0373	0.801678
AK1	1.726e-05	19.4128	21.7644	0.891953
C20orf96	1.72816e-05	1.83373	1.48822	1.23217
DHRS11	1.72897e-05	6.95333	8.4433	0.823532
CENPJ	1.73486e-05	3.2438	2.56569	1.2643
PDCD6	1.73593e-05	69.0068	84.7132	0.814593
TENM3	1.74671e-05	9.67443	8.28135	1.16822
LOC100507642	1.74716e-05	0.759549	0.963806	0.788072
AFDN	1.74728e-05	17.5309	15.6631	1.11925
ZNF717	1.74861e-05	9.12518	7.87011	1.15947
PTGES2	1.76408e-05	33.456	41.1966	0.812105
FASTK	1.76416e-05	22.5994	26.7167	0.845889
NFIB	1.76696e-05	16.7872	13.8325	1.21361
PRPF38A	1.76894e-05	5.41013	4.55524	1.18767
C9orf116	1.77054e-05	5.86605	7.39933	0.792781
ZNF670	1.77448e-05	2.90844	2.50802	1.15966
DLGAP1-AS1	1.77569e-05	4.33307	3.26623	1.32663
UBXN4	1.77844e-05	25.9363	22.462	1.15467
KLF3	1.7786e-05	5.57511	4.63905	1.20178
FLJ20021	1.77965e-05	11.5872	14.8323	0.781215
NFS1	1.78943e-05	16.2002	18.286	0.885932
RBL1	1.80032e-05	3.23249	2.56133	1.26204
FRMPD2B	1.8013e-05	0.77164	1.26198	0.611452
PAPPA-AS1	1.80134e-05	0.783502	0.562518	1.39285
SESN3	1.80442e-05	49.3953	40.4683	1.22059
PIAS1	1.80923e-05	12.5311	10.0928	1.24159
ZNF417	1.8098e-05	4.78831	4.23667	1.1302
SMCHD1	1.81128e-05	13.0634	10.7314	1.21731
DIEXF	1.81444e-05	3.89249	3.37941	1.15183
TAMM41	1.81635e-05	6.03662	5.03016	1.20008
TAF1	1.82388e-05	7.78351	6.95451	1.1192
GORASP2	1.82537e-05	6.18066	5.51753	1.12019
ATG16L2	1.82886e-05	4.88471	5.89038	0.829269
PPP2R5E	1.83444e-05	18.5911	15.0306	1.23689
ZNF852	1.83573e-05	2.14749	1.57264	1.36553
GFPT1	1.83894e-05	12.6595	10.9045	1.16095
TAS2R14	1.83895e-05	5.44915	3.97895	1.36949
CWF19L2	1.83961e-05	12.4932	9.97445	1.25252
GEMIN7	1.85349e-05	4.41186	5.45344	0.809006
EED	1.85702e-05	6.91029	6.0857	1.1355
VAT1L	1.8575e-05	11.3136	9.41523	1.20163
PLCE1	1.85793e-05	2.57464	2.04454	1.25927
TFIP11	1.85828e-05	10.3896	11.951	0.869348
MAGI1-IT1	1.86048e-05	0.98734	0.654858	1.50772
C2CD3	1.8638e-05	4.13987	3.5018	1.18221
PROX1	1.86523e-05	4.12541	3.21894	1.28161
MPG	1.86588e-05	15.0712	18.608	0.809932
RPS15AP10	1.87549e-05	1.64905	1.11928	1.47331
ZNF256	1.88302e-05	4.95973	4.43098	1.11933
VILL	1.8834e-05	4.00565	5.01805	0.798247
IGFBP2	1.88456e-05	14.0781	18.5051	0.760766
TMEM205	1.88795e-05	60.5369	70.8649	0.854258
MAPK12	1.8881e-05	11.2521	13.3292	0.844171
RASAL2	1.89831e-05	15.2872	13.1608	1.16157
TNFAIP1	1.90687e-05	12.132	13.4019	0.905242
TTYH1	1.91216e-05	118.578	139.649	0.849111
TNRC6A	1.92829e-05	8.35029	6.92413	1.20597
PTPRD-AS1	1.93334e-05	3.95141	3.19046	1.23851
KIF5B	1.93406e-05	49.1172	38.2504	1.2841
VCPIP1	1.94444e-05	20.5207	16.9672	1.20944
SPSB3	1.9463e-05	26.1711	30.8216	0.849117
KLF8	1.94917e-05	1.6776	1.37514	1.21994
NSUN5	1.95247e-05	5.20435	6.19291	0.840373
SNCG	1.95499e-05	146.992	187.566	0.783682
KBTBD4	1.95859e-05	13.9012	15.9959	0.869048
IL17REL	1.96718e-05	0.0642718	0.12123	0.530166
ZNF154	1.96824e-05	5.38777	4.62727	1.16435
LINC-PINT	1.97936e-05	7.08812	4.95736	1.42982
LPP	1.98604e-05	5.95096	4.85227	1.22643
CSMD3	1.99331e-05	15.5326	13.4744	1.15276
ACAP2	1.9957e-05	13.5864	11.7083	1.16041
KCNH5	1.99961e-05	10.9213	9.27617	1.17735
ITPR2	1.99972e-05	12.4691	10.3749	1.20186
SSFA2	2.00346e-05	42.1264	35.8366	1.17551
GSTK1	2.01159e-05	26.0672	29.4736	0.884427
PPARGC1A	2.01548e-05	6.41359	5.41509	1.18439
TM7SF2	2.01605e-05	14.0621	16.9696	0.828666
C12orf66	2.01698e-05	4.05606	3.42872	1.18297
LINC01004	2.02217e-05	2.2996	1.6813	1.36775
B3GNT5	2.02335e-05	2.67351	2.0182	1.3247
LOC285762	2.03685e-05	0.227352	0.154284	1.47359
MRPL28	2.04684e-05	38.5455	49.4184	0.779983
DCP2	2.05208e-05	16.2261	14.0779	1.15259
SELENOH	2.05858e-05	45.2538	58.5302	0.77317
ZNF888	2.0589e-05	0.971051	0.789807	1.22948
RFWD3	2.06117e-05	1.77295	1.59223	1.1135
ZXDB	2.06517e-05	4.33192	3.72664	1.16242
CCDC24	2.06544e-05	4.8174	5.87753	0.819631
THOC2	2.06568e-05	8.99943	7.47258	1.20433
PCDHGA5	2.06822e-05	1.77515	1.37548	1.29057
PPOX	2.07176e-05	7.91934	9.53775	0.830315
SLC39A3	2.07229e-05	25.077	29.9118	0.838365
LOC101928008	2.09274e-05	0.355167	0.213048	1.66708
CLEC2D	2.10268e-05	0.489196	0.38207	1.28038
ANXA6	2.10744e-05	106.86	131.715	0.811298
C5orf42	2.10764e-05	12.4633	10.3773	1.20102
AGO3	2.10795e-05	9.36612	8.03608	1.16551
PAICS	2.11732e-05	14.6779	12.9144	1.13656
RFPL1	2.11814e-05	15.258	17.981	0.848563
ADM5	2.12115e-05	0.665422	0.855064	0.778214
CABP1	2.13674e-05	124.301	146.805	0.846704
FCF1P2	2.13929e-05	2.24834	1.92047	1.17072
NBL1	2.14929e-05	81.1099	102.105	0.794375
B3GALT4	2.15041e-05	5.15634	6.16785	0.836004
LOC646214	2.15722e-05	1.633	1.09576	1.4903
KPNA3	2.16133e-05	18.3848	15.821	1.16205
FBXL20	2.17255e-05	8.31046	7.03437	1.18141
IL7	2.18073e-05	1.29754	0.84503	1.5355
HOOK3	2.18772e-05	17.736	14.8534	1.19407
ACOXL-AS1	2.18835e-05	0.0575568	0.0356334	1.61525
FAM91A1	2.19126e-05	13.9693	11.9232	1.1716
ACAD8	2.19228e-05	12.5844	14.6517	0.858899
CCDC82	2.19234e-05	18.7486	13.8297	1.35568
NAIF1	2.19906e-05	1.39368	1.63505	0.852376
RGS4	2.21152e-05	211.968	276.24	0.767332
ABCC2	2.22154e-05	0.109944	0.0758054	1.45034
PPP1CC	2.22445e-05	40.4155	34.936	1.15685
PAPOLB	2.22562e-05	0.206697	0.13843	1.49315
STARD3	2.22923e-05	8.18891	9.27253	0.883137
FBXW9	2.24384e-05	3.18904	3.87931	0.822065
SPDL1	2.24469e-05	2.35156	1.79465	1.31032
HAGHL	2.24756e-05	21.3499	27.2079	0.784697
WASF1	2.26343e-05	47.5937	38.1945	1.24609
MPND	2.26919e-05	10.4514	12.7199	0.821657
ERVW-1	2.27267e-05	1.19447	0.89786	1.33035
CPEB2	2.27409e-05	17.1597	13.8668	1.23747
SPINT2	2.27807e-05	57.827	71.6517	0.807057
SSH2	2.27855e-05	7.03899	5.74231	1.22581
TMEM246	2.28519e-05	22.7326	19.3251	1.17633
VPS13A	2.28991e-05	20.9543	17.3986	1.20437
ZNF792	2.29037e-05	1.58237	1.37894	1.14753
CDHR3	2.30747e-05	0.735595	0.594482	1.23737
PIN1	2.31442e-05	199.765	256.888	0.777633
ZNF445	2.32307e-05	5.79425	5.1796	1.11867
CRYBA2	2.32374e-05	0.539667	0.788933	0.684046
SPOPL	2.32485e-05	9.72376	8.34368	1.1654
ZNF782	2.32705e-05	4.27634	3.53789	1.20873
NIPA1	2.32807e-05	22.4193	19.0223	1.17858
IGF2R	2.33377e-05	5.07055	4.52835	1.11973
ZBTB38	2.33638e-05	18.8718	16.3086	1.15717
SMC5	2.34009e-05	6.07973	4.94321	1.22992
IPCEF1	2.34621e-05	23.3384	19.3382	1.20685
ANKHD1	2.3467e-05	22.5784	19.2444	1.17325
KIF1B	2.35466e-05	71.8037	62.5954	1.14711
ZNF813	2.35515e-05	0.802526	0.644953	1.24432
TLE4	2.3594e-05	13.2453	10.9773	1.2066
STX1A	2.36281e-05	64.82	79.5901	0.814424
SNRNP200	2.36585e-05	16.5857	14.5641	1.13881
LINC01695	2.36754e-05	0.0839256	0.0550795	1.52372
ENSA	2.36759e-05	175.357	220.895	0.79385
DCAF17	2.38126e-05	5.6523	4.90953	1.15129
NEMP1	2.38521e-05	2.72401	2.33569	1.16626
LOC103611081	2.38638e-05	6.79174	5.69578	1.19242
LRRC14	2.39352e-05	7.40665	8.58236	0.863009
ATP6AP1L	2.39742e-05	2.50428	2.09059	1.19789
MRPL45P2	2.40203e-05	1.95229	1.60974	1.2128
POU6F2-AS2	2.40566e-05	0.584069	0.441113	1.32408
LOC101926908	2.40578e-05	1.55671	0.99891	1.55841
EYS	2.40867e-05	0.905435	0.650918	1.39101
TNFSF13B	2.40875e-05	1.72223	1.40043	1.22978
FBLN2	2.40963e-05	2.10302	2.80428	0.749931
XKR9	2.41206e-05	3.84972	2.89647	1.32911
BRMS1L	2.42348e-05	8.61658	7.22777	1.19215
CELF2-AS2	2.42979e-05	3.51246	2.50097	1.40444
SMIM21	2.43201e-05	0.0583226	0.0307185	1.89862
PSMD6-AS2	2.43595e-05	1.05352	0.794151	1.3266
NUS1	2.4362e-05	15.3376	13.3777	1.14651
NUDT5	2.44078e-05	5.29633	4.62085	1.14618
DLGAP1-AS2	2.44737e-05	1.12092	0.796329	1.40761
ERGIC1	2.45206e-05	14.1847	15.9443	0.889638
GALNT11	2.45724e-05	38.0053	46.0756	0.824846
PLA2G5	2.46651e-05	1.56991	2.10644	0.745292
PWAR1	2.46916e-05	17.4022	11.6918	1.48841
CELF2	2.47173e-05	51.6156	43.2738	1.19277
TUBA1A	2.48054e-05	315.715	391.075	0.807299
YTHDC1	2.48648e-05	9.52961	8.40112	1.13433
POLN	2.48804e-05	4.61551	3.84216	1.20128
SH3GLB2	2.48854e-05	57.6373	67.7945	0.850177
MAP7	2.49003e-05	29.8062	24.9529	1.1945
MLH3	2.49527e-05	8.91104	7.72601	1.15338
AFF1	2.49586e-05	5.46706	4.50729	1.21294
FBLL1	2.49631e-05	37.2144	46.6507	0.797723
GABARAPL1	2.50437e-05	247.704	308.744	0.802294
ZNF407	2.51468e-05	8.17235	7.29964	1.11956
NEBL	2.51672e-05	49.908	41.9431	1.1899
ACTL6B	2.53152e-05	24.2446	30.0872	0.805809
GTF2A1	2.5398e-05	19.9205	17.0126	1.17093
TAS2R3	2.54162e-05	3.35896	2.54832	1.31811
DIRAS2	2.55281e-05	145.764	171.958	0.84767
HCN1	2.56938e-05	15.6394	12.9941	1.20358
KCTD17	2.57029e-05	44.3945	54.3999	0.816076
CUTA	2.57155e-05	98.0036	114.284	0.857544
ING1	2.57535e-05	6.37779	5.64071	1.13067
PLAT	2.58203e-05	3.09843	3.71405	0.834246
C10orf76	2.58951e-05	8.6824	7.65617	1.13404
FAM227A	2.59247e-05	0.633154	0.489539	1.29337
WNT10A	2.59593e-05	0.786233	1.04475	0.752553
BRD7P3	2.60213e-05	1.04945	0.76027	1.38036
SGMS2	2.60412e-05	1.24299	0.950885	1.30719
ABHD6	2.60613e-05	19.2266	21.9542	0.875761
FBXO9	2.6206e-05	15.1849	17.7213	0.856872
ATXN1L	2.62224e-05	6.06544	5.45839	1.11121
FNDC3A	2.63588e-05	21.1144	18.5727	1.13685
C21orf33	2.63762e-05	60.2162	70.5396	0.853651
PHTF2	2.64114e-05	8.01848	6.51318	1.23112
MAPK8IP1	2.64158e-05	74.6716	84.1868	0.886975
B4GAT1	2.64641e-05	160.24	196.476	0.815568
ZNF793	2.65191e-05	2.19508	1.8297	1.19969
PPP1R13B	2.65546e-05	6.13836	5.13427	1.19557
PQLC1	2.66306e-05	42.4513	50.956	0.833097
SPANXA2-OT1	2.66323e-05	0.411008	0.284669	1.44381
ANKRD36C	2.66464e-05	8.49876	6.73798	1.26132
SEMA7A	2.66472e-05	18.7058	21.7191	0.861258
TEX9	2.66923e-05	2.65886	1.94214	1.36904
IFNK	2.6698e-05	0.762796	0.56655	1.34639
OR13D1	2.67574e-05	0.916653	0.544849	1.6824
QTRT1	2.68219e-05	17.8274	21.2067	0.840648
KCNJ9	2.68315e-05	31.8729	37.8268	0.8426
RERE	2.68843e-05	43.2846	35.2486	1.22798
DIRC3	2.68976e-05	1.03561	0.845744	1.2245
DDX19A	2.69359e-05	9.63604	10.3488	0.931129
KLRA1P	2.69442e-05	1.75424	1.36087	1.28905
CXorf23	2.70354e-05	5.11577	4.15092	1.23244
SPPL2B	2.71883e-05	4.95565	5.91857	0.837305
USP4	2.72224e-05	9.84405	8.78052	1.12112
TRMT61A	2.72542e-05	7.59141	8.93115	0.849993
SPOCK2	2.73666e-05	86.2839	97.6816	0.883318
APBB1	2.74893e-05	140.139	163.548	0.856866
IRS1	2.75204e-05	2.97918	2.45335	1.21433
TKFC	2.76804e-05	2.86454	3.25276	0.88065
ZNF84	2.76971e-05	14.6666	12.6183	1.16233
CASQ2	2.77183e-05	0.464198	0.651994	0.711966
ZNF841	2.77327e-05	8.34107	6.9778	1.19537
FGF14-AS1	2.78779e-05	4.52561	2.68077	1.68817
COG5	2.78835e-05	17.0343	14.8363	1.14815
SUPT6H	2.791e-05	11.4966	9.93683	1.15697
WDR83OS	2.79706e-05	58.2399	70.364	0.827694
ECT2L	2.80087e-05	0.408895	0.325019	1.25807
MTRNR2L3	2.81227e-05	0.142268	0.0912718	1.55873
QSER1	2.81803e-05	9.06727	7.02899	1.28998
LOC101928251	2.82727e-05	0.168114	0.229959	0.731061
AKAP12	2.82776e-05	39.978	35.7658	1.11777
ERICH3-AS1	2.82971e-05	0.185336	0.131188	1.41275
CRYBB1	2.83607e-05	0.983955	1.32975	0.739954
PALM2	2.84019e-05	9.18212	7.73876	1.18651
ZNF160	2.84483e-05	11.3476	9.91658	1.1443
CAMK1	2.85186e-05	33.0551	41.9786	0.787427
ARIH1	2.87435e-05	23.9116	21.1554	1.13029
PGRMC2	2.87767e-05	13.6431	11.9241	1.14416
CWC22	2.88057e-05	8.55571	6.7354	1.27026
LOC389765	2.88545e-05	5.7539	4.50432	1.27742
PABPC1	2.88851e-05	30.0393	24.6497	1.21865
ZNF182	2.89396e-05	3.74491	3.20854	1.16717
F10	2.89658e-05	0.497146	0.655427	0.758506
BEX2	2.89851e-05	173.399	225.142	0.770177
ADAM7	2.89988e-05	0.100991	0.0614873	1.64246
PEBP1	2.90176e-05	648.35	779.622	0.831621
RAMP2	2.90205e-05	3.0548	4.0385	0.75642
CSPP1	2.90272e-05	7.16554	5.96857	1.20055
GSDMB	2.9046e-05	2.15956	1.53778	1.40434
GOLGA6L5P	2.91769e-05	0.149667	0.108045	1.38522
TUBGCP2	2.92487e-05	16.7464	18.651	0.897881
CNTNAP3	2.92965e-05	2.75435	2.43999	1.12884
RGS8	2.93448e-05	2.26122	2.84581	0.794581
ARHGAP5	2.95554e-05	68.4584	54.8046	1.24914
MKL2	2.95648e-05	32.832	26.0032	1.26262
KIAA1328	2.96533e-05	6.41703	5.1232	1.25254
RNF112	2.97433e-05	13.2723	16.3924	0.809659
BMPR2	2.97553e-05	32.4708	26.7015	1.21607
CCDC77	2.98451e-05	2.53899	2.07533	1.22341
BEX3	2.99055e-05	323.936	403.413	0.802989
ZNF235	2.99195e-05	3.29912	2.75417	1.19786
GNAI3	2.99591e-05	10.8488	9.27706	1.16942
ABHD16A	3.01244e-05	28.024	34.7874	0.805579
MAT2A	3.01806e-05	37.8806	32.2248	1.17551
LRAT	3.02317e-05	0.610478	0.443733	1.37578
PAPD7	3.02365e-05	6.85344	5.78262	1.18518
MYSM1	3.02777e-05	11.3686	9.42998	1.20558
ARHGEF5	3.03216e-05	0.039118	0.0256761	1.52352
KCNJ6	3.03882e-05	11.7662	9.89114	1.18957
RAD50	3.04366e-05	14.6033	11.6755	1.25076
ZNF275	3.04654e-05	4.68591	3.97358	1.17927
CCDC93	3.05522e-05	6.05986	5.36028	1.13051
POLQ	3.05589e-05	0.403628	0.303599	1.32948
TAS2R19	3.05785e-05	3.00543	2.3489	1.2795
ST6GALNAC6	3.06655e-05	78.2523	91.782	0.852589
ATP10D	3.06998e-05	2.84832	2.48374	1.14679
ZC3HAV1	3.09274e-05	3.29146	2.5832	1.27418
LINC00674	3.09728e-05	6.45107	5.63989	1.14383
ABHD11	3.09772e-05	4.82945	5.74644	0.840425
EXOSC3	3.10491e-05	13.5085	11.7608	1.1486
LOC102546294	3.10827e-05	0.627237	0.514031	1.22023
GRIN3A	3.11289e-05	3.96307	3.41987	1.15884
RAB7A	3.12116e-05	31.4074	26.8536	1.16958
SCAPER	3.12811e-05	14.0216	11.84	1.18426
UBB	3.13387e-05	262.155	341.902	0.766753
NDRG3	3.13611e-05	71.1442	84.5035	0.841908
DAB1-AS1	3.1385e-05	0.388864	0.25419	1.52982
MOB2	3.15276e-05	21.7165	26.2547	0.827146
MCMDC2	3.15334e-05	0.795482	0.63312	1.25645
THAP11	3.16029e-05	16.7233	20.0002	0.836154
LOC105374972	3.16048e-05	2.45297	1.75892	1.39459
RITA1	3.18352e-05	13.0905	15.3374	0.853503
KIF13A	3.1877e-05	9.53484	8.34291	1.14287
FGF5	3.18873e-05	1.13069	0.828583	1.36461
TET2	3.19609e-05	4.21664	3.48014	1.21163
DOCK4	3.19638e-05	26.6831	23.8817	1.1173
KCNMA1-AS3	3.20887e-05	0.708153	0.481305	1.47132
ZNF571-AS1	3.21847e-05	1.08068	0.912412	1.18442
ZBTB48	3.23259e-05	4.53315	5.27876	0.858753
TUBB3	3.23774e-05	134.616	169.432	0.794515
ITPA	3.25015e-05	18.7967	23.6785	0.793831
KCTD9	3.26412e-05	7.24993	5.99114	1.21011
PGAM1	3.26586e-05	147.076	173.835	0.846069
POU2F1	3.27427e-05	5.00732	4.38609	1.14164
C18orf25	3.29478e-05	12.6136	11.3625	1.1101
TENM1	3.29499e-05	4.28959	3.68694	1.16346
EPHA1-AS1	3.30474e-05	0.277076	0.19654	1.40976
FABP3	3.30492e-05	49.4074	66.0393	0.748151
ELAVL1	3.30893e-05	6.96227	5.90651	1.17875
HIVEP1	3.30977e-05	5.27349	4.14852	1.27117
CSTF3	3.3115e-05	14.994	13.1238	1.14251
XPNPEP3	3.31737e-05	3.12329	2.64386	1.18134
DNALI1	3.33283e-05	2.52533	2.05489	1.22893
FBXO32	3.35562e-05	9.39066	8.08547	1.16142
CDON	3.36219e-05	3.00958	2.62862	1.14493
SHISA9	3.37104e-05	13.7614	10.6814	1.28835
ADAM20P1	3.37315e-05	2.3074	1.81938	1.26824
AP1S1	3.38299e-05	82.4135	106.667	0.772627
PATE4	3.38885e-05	0.477934	0.323174	1.47887
ZEB2	3.39212e-05	27.1189	21.9168	1.23736
SAMM50	3.3985e-05	14.7423	16.6867	0.883479
TRIP11	3.39945e-05	11.1701	8.7579	1.27544
VPS33B	3.40188e-05	8.85558	10.2933	0.860326
SATB2-AS1	3.40746e-05	1.73226	2.01117	0.861318
ADAMTS2	3.4322e-05	2.22949	1.63691	1.362
KDM1B	3.45308e-05	5.07871	4.18937	1.21228
PHF6	3.45851e-05	13.7919	11.6256	1.18634
DOLPP1	3.45945e-05	7.19783	8.12072	0.886354
SLC35B2	3.46865e-05	14.4334	16.7482	0.86179
LOC100128554	3.46915e-05	1.04801	0.842762	1.24354
VSTM2A-OT1	3.46917e-05	5.84596	4.45033	1.3136
GALT	3.47404e-05	7.70016	9.06044	0.849866
MYT1L-AS1	3.47513e-05	1.61231	1.36064	1.18496
LRFN4	3.48124e-05	14.9816	18.432	0.812808
COQ10A	3.48764e-05	8.34771	9.67179	0.863099
ADCY10	3.49434e-05	0.195405	0.150136	1.30152
LOC101928786	3.50325e-05	1.16225	0.82904	1.40193
SRGAP2	3.51669e-05	9.61142	8.51486	1.12878
RNF24	3.5193e-05	5.3111	4.37357	1.21436
LATS1	3.52741e-05	7.23319	5.8566	1.23505
THAP4	3.52991e-05	24.1889	27.2537	0.887543
BOD1L1	3.53171e-05	11.572	9.7556	1.18619
C19orf12	3.53521e-05	16.5346	18.6936	0.884505
UTP20	3.53762e-05	3.34533	2.93564	1.13956
HDAC3	3.53821e-05	10.2415	11.6859	0.876397
AFF3	3.55517e-05	9.48182	7.59629	1.24822
MEP1B	3.56404e-05	0.179712	0.132599	1.3553
RRN3	3.57565e-05	11.1858	10.0592	1.112
ZNF137P	3.5795e-05	0.684709	0.548245	1.24891
PTBP3	3.60667e-05	9.11798	7.85945	1.16013
SUGT1	3.60857e-05	29.5768	24.0285	1.23091
ADAP1	3.61213e-05	66.5802	79.1351	0.841349
PAQR3	3.61703e-05	15.6726	13.5568	1.15607
SPG7	3.61796e-05	30.1707	34.081	0.885264
CDIPT	3.63551e-05	41.7328	47.489	0.87879
BLOC1S4	3.64039e-05	5.40383	6.44177	0.838874
REV1	3.64099e-05	11.9377	10.5511	1.13142
PRPF39	3.6415e-05	12.5133	10.5391	1.18732
HYMAI	3.64253e-05	0.516982	0.395264	1.30794
EIF2B1	3.64874e-05	11.5511	12.9082	0.894866
COMMD9	3.66743e-05	9.95882	11.17	0.89157
ZNF404	3.68185e-05	6.43017	5.43557	1.18298
CCDC174	3.7051e-05	5.18999	4.58192	1.13271
TAB3	3.71088e-05	4.55672	3.95687	1.1516
LOC101929718	3.72786e-05	0.215057	0.291164	0.738612
LINC00294	3.73418e-05	7.84267	6.43647	1.21847
ARID4B	3.75213e-05	14.2609	12.1433	1.17438
KIAA1549L	3.75353e-05	33.3434	27.4598	1.21426
INTS4	3.75787e-05	4.81485	4.37971	1.09935
LINC00612	3.77422e-05	0.55606	0.431563	1.28848
MPP5	3.77468e-05	19.7095	16.5962	1.18759
RIPK2	3.79421e-05	1.93281	1.62416	1.19003
MCF2L2	3.8045e-05	27.4057	24.0568	1.13921
ALOX15B	3.81289e-05	0.473591	0.306917	1.54306
FXR1	3.81632e-05	14.7581	11.9927	1.2306
ADNP2	3.82187e-05	7.18195	6.54432	1.09743
ERC1	3.83281e-05	15.4779	13.306	1.16323
ANOS1	3.83778e-05	8.12234	6.8251	1.19007
CXorf40A	3.84766e-05	4.48979	5.60023	0.801714
GRASP	3.85005e-05	18.4522	25.4802	0.724178
FLJ34503	3.85354e-05	0.120713	0.0847262	1.42475
MATK	3.85563e-05	31.213	38.465	0.811466
SEC14L2	3.86737e-05	13.9408	15.5868	0.8944
CFAP20	3.88516e-05	35.7421	43.3442	0.824611
EXOSC5	3.90401e-05	17.1718	21.7812	0.788377
MON1A	3.90477e-05	11.5299	13.5759	0.849294
GRB2	3.91057e-05	55.2047	61.2194	0.901751
WDR44	3.92353e-05	8.88383	7.19808	1.23419
DCUN1D5	3.92672e-05	9.18628	7.71071	1.19137
PCDHA6	3.92723e-05	3.70468	3.13881	1.18028
KLHL28	3.9305e-05	10.3188	8.44591	1.22175
ERCC6L2	3.93341e-05	12.437	10.6272	1.1703
ZBTB1	3.93618e-05	13.4454	11.0364	1.21827
PCDHA11	3.95786e-05	2.69507	2.33404	1.15468
ZNF565	3.96189e-05	5.23192	4.58725	1.14053
KIAA0232	3.96309e-05	20.7405	18.7119	1.10841
STAG1	3.97203e-05	11.6302	10.0085	1.16203
PTPN2	3.97396e-05	9.22689	7.88883	1.16961
RASSF8	3.97474e-05	14.5216	12.0376	1.20635
INSR	3.97801e-05	10.6432	9.42678	1.12904
C1orf123	3.99738e-05	30.5577	35.2184	0.867663
RPS14P3	4.01273e-05	1.04504	0.755913	1.38249
LINC01289	4.02223e-05	0.382687	0.290472	1.31746
ARID1B	4.02316e-05	8.48275	7.45864	1.1373
FDX1L	4.02321e-05	39.4197	50.5745	0.779438
PLOD2	4.02629e-05	7.91943	6.33791	1.24953
SYNC	4.0279e-05	17.9431	15.5414	1.15454
SCG5	4.03161e-05	163.074	198.973	0.819577
ZNF766	4.03824e-05	4.92193	4.33852	1.13447
GID4	4.05026e-05	4.88266	4.4682	1.09276
REV3L	4.05786e-05	11.0635	8.91773	1.24062
ERVH48-1	4.05808e-05	1.2297	0.835627	1.47159
ATG16L1	4.06624e-05	15.4405	17.6213	0.87624
CEP44	4.07876e-05	7.98228	6.92944	1.15194
MIR155HG	4.095e-05	1.78191	1.18751	1.50055
NEK1	4.10054e-05	8.63899	7.26613	1.18894
MRE11	4.10792e-05	4.22039	3.60132	1.1719
RBPJ	4.11193e-05	20.8242	18.2265	1.14252
TMEM182	4.11597e-05	1.14244	0.959942	1.19011
SPIN4	4.13347e-05	2.08343	1.64825	1.26403
ARSJ	4.1348e-05	1.71907	1.46574	1.17283
SIK2	4.15145e-05	11.83	10.0939	1.17199
PWARSN	4.15245e-05	137.975	118.154	1.16775
VPS51	4.16315e-05	50.9894	59.3273	0.859459
TTC39C	4.17404e-05	11.9366	10.169	1.17383
CRH	4.17508e-05	4.29606	6.59243	0.651666
ISCU	4.18342e-05	78.4081	94.4275	0.830353
TAGLN3	4.18357e-05	284.465	372.392	0.763886
LINC01649	4.18389e-05	0.434663	0.334468	1.29957
MRPL37	4.19028e-05	13.6939	15.5041	0.883249
POLE3	4.19202e-05	17.0276	20.3887	0.835146
SLC9A4	4.19607e-05	1.56107	1.17491	1.32867
MBIP	4.20865e-05	4.53599	3.7967	1.19472
FOXP2	4.20975e-05	3.34604	2.77409	1.20618
ZNF577	4.21832e-05	8.89314	7.30322	1.2177
MAP1LC3A	4.21911e-05	87.2587	107.574	0.811152
ZMYND8	4.23426e-05	15.5461	12.894	1.20568
USP13	4.2428e-05	3.7325	3.31741	1.12513
BEX1	4.24282e-05	304.645	400.677	0.760325
CLVS2	4.25422e-05	25.8087	20.6049	1.25255
ZNF462	4.27389e-05	4.04718	3.36007	1.20449
BMX	4.28022e-05	0.14496	0.19694	0.736065
KIAA0753	4.28715e-05	4.06955	3.50683	1.16046
NSUN7	4.2944e-05	0.18263	0.143584	1.27194
SYT14P1	4.30021e-05	0.357519	0.244833	1.46026
FAM174A	4.31309e-05	27.5267	33.9957	0.809714
ZNF69	4.32415e-05	1.08867	0.881077	1.23562
ATAD3A	4.3326e-05	6.87609	8.27301	0.831146
SYT5	4.33442e-05	20.2739	24.6303	0.823131
FAM105A	4.35158e-05	2.21977	1.9273	1.15175
MIR99AHG	4.35375e-05	13.272	10.9762	1.20916
CLOCK	4.35488e-05	13.5422	11.6583	1.16159
NT5C2	4.37166e-05	13.1054	11.3431	1.15536
RGPD5	4.37461e-05	0.173757	0.122124	1.42279
CIDECP	4.38015e-05	9.46982	11.2736	0.839997
APEH	4.38561e-05	24.3147	28.665	0.848238
NUP43	4.38921e-05	6.67318	5.98542	1.11491
LCORL	4.38943e-05	7.31786	6.17644	1.1848
NHP2	4.3974e-05	65.4564	81.5976	0.802186
SRGAP1	4.39867e-05	1.87247	1.40465	1.33305
TAS2R13	4.3995e-05	2.32272	1.68095	1.38179
PCGF5	4.40245e-05	36.939	32.0795	1.15148
ZCCHC8	4.4026e-05	2.42268	2.1228	1.14127
TEX264	4.42296e-05	19.7633	23.8803	0.827595
ZDHHC21	4.43765e-05	24.4616	20.8226	1.17476
CACNB2	4.44578e-05	17.0353	15.0421	1.13251
GJA9-MYCBP	4.44764e-05	1.4302	0.995181	1.43712
RNF133	4.45117e-05	1.38724	0.960284	1.44462
ZNF804A	4.45321e-05	3.40797	2.72348	1.25133
PCDHGA9	4.45942e-05	3.44961	2.88055	1.19755
ZNF236	4.47495e-05	8.00463	6.88268	1.16301
GPD1	4.50131e-05	3.57417	4.58009	0.780372
ST8SIA1	4.51575e-05	8.37211	7.31792	1.14406
SYNPO2	4.5273e-05	7.73963	6.58108	1.17604
ANKRD26	4.52986e-05	11.227	8.87244	1.26538
TFCP2	4.52992e-05	7.31469	6.54764	1.11715
USP14	4.54313e-05	22.9233	19.7037	1.1634
DLGAP2	4.56659e-05	7.49933	6.13407	1.22257
PPP3R1	4.57184e-05	141.999	119.834	1.18496
MRPL2	4.60598e-05	10.9489	12.6711	0.864085
ZNF780A	4.61972e-05	13.8737	12.534	1.10689
PPP2R2A	4.63321e-05	17.9612	15.29	1.1747
KDM4C	4.63565e-05	15.3266	12.9649	1.18217
MXRA8	4.63761e-05	4.73073	5.76699	0.820311
LRPAP1	4.63899e-05	14.2304	16.2299	0.876802
PLCG1-AS1	4.65867e-05	0.776289	0.614476	1.26333
PCDHGB2	4.694e-05	3.14279	2.51819	1.24804
EPB41	4.70936e-05	6.78166	5.59663	1.21174
OSTCP1	4.74088e-05	0.897587	0.646647	1.38806
WDR26	4.74423e-05	20.2038	17.6161	1.14689
NECAP1	4.74469e-05	91.0703	112.567	0.80903
ZNF391	4.74769e-05	4.06253	3.38256	1.20102
CGGBP1	4.75031e-05	24.5574	19.2558	1.27533
TMEM200B	4.75375e-05	1.31949	1.57744	0.836475
SURF4	4.76593e-05	30.8088	34.3307	0.897413
ZNF654	4.77737e-05	8.76125	7.28154	1.20321
AHI1	4.78379e-05	24.671	19.6939	1.25272
RHOXF1-AS1	4.78639e-05	0.281308	0.187357	1.50145
ZNF623	4.78939e-05	10.8024	10.0151	1.07861
BIRC6	4.79236e-05	24.3077	21.8692	1.1115
ZNF17	4.81233e-05	8.89832	7.6242	1.16712
CDK13	4.82523e-05	17.8373	15.6539	1.13948
CNTLN	4.85525e-05	2.43629	1.90397	1.27959
PCDHA7	4.85812e-05	1.49908	1.19243	1.25716
FAM120A	4.87082e-05	27.8512	23.6122	1.17953
PSMA3-AS1	4.91889e-05	6.86959	5.71421	1.20219
UPF3B	4.92624e-05	2.50786	2.11044	1.18831
MRPL21	4.9325e-05	63.4381	80.9082	0.784075
MPDZ	4.94388e-05	23.6668	21.325	1.10981
FLT4	4.94707e-05	0.30851	0.38655	0.798111
KMT2A	4.96389e-05	10.6362	8.50258	1.25094
DECR2	4.9687e-05	4.89025	5.89615	0.829397
PAN3	4.97473e-05	7.4773	6.40623	1.16719
LOC105375556	4.97514e-05	2.75827	2.02119	1.36468
TAS2R20	4.98114e-05	2.81256	2.31258	1.2162
TSGA10	4.98718e-05	2.33819	1.868	1.25171
TMED5	4.98993e-05	10.2732	8.0204	1.28089
LOC105371795	4.99315e-05	2.50919	2.96948	0.844991
CDKN2AIPNL	4.9942e-05	35.4966	42.9115	0.827205
CYC1	5.01029e-05	85.6156	103.402	0.827991
TAB2	5.01455e-05	23.7231	19.193	1.23603
MAP1B	5.0188e-05	214.992	175.779	1.22308
NTHL1	5.01923e-05	13.1821	16.3832	0.80461
CHORDC1	5.04073e-05	21.8373	16.3493	1.33568
ASCC3	5.04931e-05	17.7502	15.1259	1.1735
NKTR	5.05986e-05	12.0348	9.59366	1.25445
RNASEK	5.06076e-05	62.0633	76.1362	0.815162
DCAF1	5.06102e-05	4.131	3.74	1.10455
ME1	5.07316e-05	14.0643	12.3608	1.13782
PCDHB14	5.09825e-05	4.53143	4.05706	1.11692
GANC	5.1053e-05	4.41389	3.81073	1.15828
LCMT2	5.10654e-05	5.8757	6.64349	0.884429
ZNF260	5.11019e-05	5.84685	4.6118	1.2678
DIAPH2	5.12319e-05	6.55027	5.50511	1.18985
SGSM2	5.15097e-05	32.3601	37.3428	0.866568
GLYR1	5.15377e-05	26.7405	29.901	0.8943
CETP	5.15994e-05	0.108872	0.177118	0.614685
CACNA2D3	5.16093e-05	31.273	27.1224	1.15303
HAT1	5.17449e-05	12.6238	10.142	1.24471
SPATA18	5.17758e-05	0.533638	0.446074	1.1963
RASL10A	5.17872e-05	24.022	31.8971	0.753108
LOC101928191	5.17936e-05	0.368672	0.2501	1.4741
MR1	5.1832e-05	1.754	1.50232	1.16753
MKLN1-AS	5.18843e-05	1.01337	0.802443	1.26285
SMAD1-AS2	5.19359e-05	0.768791	0.485343	1.58402
P2RX6	5.19825e-05	4.44322	5.41104	0.821139
AP3M1	5.21279e-05	4.71098	3.9585	1.19009
FAM160B1	5.21685e-05	12.8583	11.2241	1.1456
ZNF555	5.2175e-05	3.29866	3.01679	1.09344
ADAMTS8	5.22198e-05	5.03917	6.02553	0.836303
ZNF518A	5.2271e-05	11.3702	9.09827	1.24971
FCHO2	5.22792e-05	8.51665	6.97083	1.22176
KANSL1L	5.23676e-05	12.632	10.4766	1.20574
PKP4-AS1	5.24879e-05	0.666989	0.500602	1.33237
GVINP1	5.25261e-05	0.901554	0.754238	1.19532
PWRN2	5.25399e-05	0.393634	0.286012	1.37629
CHL1-AS1	5.26368e-05	2.61573	1.97222	1.32628
NCAM1	5.29532e-05	61.1328	53.2374	1.14831
CCDC144A	5.29583e-05	7.20544	5.04679	1.42773
ITM2A	5.29626e-05	34.3549	42.0125	0.817731
LANCL1-AS1	5.29689e-05	1.83602	1.3772	1.33315
LINCR-0001	5.31063e-05	4.21929	3.02225	1.39607
DEDD	5.33777e-05	5.93723	6.40999	0.926246
COMMD7	5.34895e-05	12.1643	13.8765	0.87661
TAF3	5.35353e-05	1.98394	1.59903	1.24071
RNF4	5.36208e-05	14.3699	15.4388	0.930762
RAP1A	5.41787e-05	13.9723	11.9952	1.16483
RDH13	5.4318e-05	5.11561	5.9763	0.855982
TAS2R31	5.45154e-05	3.87175	3.04196	1.27278
RERGL	5.45347e-05	3.03435	4.66269	0.650772
PSMG3	5.45993e-05	27.9161	35.5494	0.785275
ANKRD18B	5.47171e-05	2.49357	1.68254	1.48203
SPDYA	5.48088e-05	0.500098	0.361362	1.38392
TTC9C	5.50183e-05	18.3244	21.8785	0.837551
AP4M1	5.50331e-05	6.12886	7.18586	0.852905
KCNK4	5.50877e-05	2.8233	3.53734	0.798144
LVRN	5.51245e-05	0.132652	0.0962389	1.37836
BICDL2	5.52754e-05	0.685008	0.950727	0.72051
SLC6A4	5.53236e-05	0.164996	0.128588	1.28314
ZNF630	5.57679e-05	2.3829	2.08694	1.14182
KLHL3	5.58255e-05	7.62624	6.84415	1.11427
KLHDC1	5.62751e-05	10.0105	8.34036	1.20025
RAB40B	5.64081e-05	37.3563	42.3069	0.882984
LRRC4C	5.65637e-05	18.3709	15.7801	1.16418
TAC1	5.66079e-05	16.3948	23.0975	0.709809
ZNF141	5.67624e-05	9.31854	7.87236	1.1837
NCOA3	5.68132e-05	6.24603	5.53521	1.12842
CYP3A5	5.68376e-05	1.0792	0.851242	1.2678
ZNF345	5.69226e-05	4.20541	3.61335	1.16385
CEP295	5.69684e-05	5.46927	4.68083	1.16844
FXR2	5.70073e-05	34.4907	40.8209	0.844928
CLEC11A	5.7029e-05	3.79859	4.71886	0.804979
SYNGR3	5.71729e-05	59.3403	70.6464	0.839962
LOC728485	5.75046e-05	0.68152	0.849105	0.802633
MAN1B1	5.76393e-05	15.9078	18.1625	0.875857
SOWAHB	5.76395e-05	8.7047	10.722	0.811853
C18orf54	5.76431e-05	1.14542	0.852328	1.34387
PPP3CB	5.77735e-05	77.5648	64.9265	1.19466
MIER1	5.79259e-05	12.6268	9.34526	1.35114
SMOC2	5.80081e-05	0.900567	1.14252	0.788227
LINC01478	5.80199e-05	0.245485	0.158941	1.5445
PAPPA	5.80208e-05	0.370075	0.276744	1.33725
VPS54	5.80885e-05	8.79512	7.69009	1.14369
PEX16	5.82024e-05	16.9765	20.1667	0.841809
LOC286437	5.83039e-05	2.66955	2.19747	1.21483
PFKL	5.84132e-05	52.1973	61.1523	0.853562
PDCD4	5.85787e-05	8.13269	6.96888	1.167
CXCR2P1	5.8646e-05	0.020203	0.00799661	2.52645
SYNE1	5.86476e-05	34.2335	30.2265	1.13256
ZFAND2B	5.8675e-05	17.7194	21.1544	0.83762
HIVEP3	5.87698e-05	3.62179	3.0446	1.18958
RRH	5.88064e-05	0.392013	0.30421	1.28863
CHRM3-AS2	5.91047e-05	1.27397	0.8879	1.43482
EBLN3P	5.92031e-05	19.025	16.945	1.12275
BCCIP	5.93816e-05	11.474	10.1956	1.12538
RUNDC3A	5.94712e-05	173.749	205.362	0.846063
MAPRE2	5.95268e-05	43.5751	36.264	1.20161
TMEM198	5.96309e-05	8.66697	10.3848	0.83458
PHACTR4	5.97348e-05	1.95576	1.52556	1.28199
RPP25L	5.97415e-05	18.7464	22.653	0.827548
FMNL2	5.99669e-05	46.9169	39.2536	1.19523
LOC100507487	6.00164e-05	0.860592	0.683004	1.26001
GRP	6.00934e-05	0.68795	1.03593	0.664086
MANBAL	6.02403e-05	26.1818	30.1314	0.86892
SGIP1	6.03008e-05	17.1565	13.2525	1.29458
YIPF3	6.03594e-05	25.4792	29.6618	0.85899
LINC00649	6.03724e-05	1.40918	1.0115	1.39316
LOC101928590	6.04426e-05	1.29738	1.02636	1.26406
RAPGEF4-AS1	6.05962e-05	0.886557	0.735449	1.20546
ZNF192P1	6.07403e-05	3.29316	2.41781	1.36204
ZNF138	6.09335e-05	15.0999	12.1961	1.23809
PKP4	6.09488e-05	35.6576	30.8301	1.15658
NOTUM	6.09636e-05	0.348493	0.515047	0.676624
TOX	6.10392e-05	7.06339	5.80324	1.21715
SERPINA11	6.11354e-05	0.0113334	0.0316694	0.357866
CDKAL1	6.12395e-05	11.0229	9.49875	1.16046
RESP18	6.1418e-05	1.04068	1.48422	0.701163
CYS1	6.15167e-05	4.74773	5.72255	0.829653
PHB2	6.18224e-05	39.7735	46.2712	0.859574
ITIH2	6.19975e-05	0.621703	0.935933	0.66426
LOC105374516	6.22219e-05	3.78293	2.59151	1.45974
BEND5	6.22662e-05	10.8875	13.1373	0.828747
SSSCA1	6.23788e-05	13.0945	15.8325	0.827066
PHF3	6.23891e-05	25.4116	19.547	1.30003
PIAS2	6.24336e-05	19.1131	15.9166	1.20083
HACD2	6.25568e-05	20.0012	17.6797	1.13131
CYP3A4	6.26011e-05	0.226532	0.144881	1.56357
P2RY14	6.26661e-05	3.62953	2.70011	1.34421
SMIM12	6.26686e-05	6.4851	7.26561	0.892575
WDR61	6.27216e-05	24.1818	29.49	0.820002
MGST3	6.28047e-05	107.108	131.152	0.816671
CTH	6.31267e-05	2.98335	2.67036	1.11721
CA5B	6.34997e-05	1.95221	1.6004	1.21983
FAAP100	6.35933e-05	3.78039	4.47872	0.844078
LRWD1	6.40183e-05	9.42661	11.1078	0.848647
C16orf45	6.40309e-05	91.0454	104.744	0.869221
YTHDC2	6.40682e-05	10.94	9.50092	1.15147
RTTN	6.46745e-05	3.26054	2.77271	1.17594
DERL1	6.47983e-05	11.8373	10.8756	1.08843
WNK1	6.48274e-05	27.9276	22.5951	1.236
ZNF451	6.50088e-05	25.0383	21.8128	1.14787
TIMM8A	6.50749e-05	6.77779	5.97723	1.13393
PCBP2	6.50817e-05	47.8585	41.1654	1.16259
CCDC137	6.52026e-05	5.03358	5.85126	0.860256
GPATCH8	6.5209e-05	7.68478	6.16859	1.24579
CDKN2D	6.52129e-05	56.5263	71.6598	0.788815
BBS9	6.54605e-05	13.7917	11.5527	1.19381
TIMM13	6.56192e-05	22.165	27.3443	0.810589
LRRFIP2	6.58714e-05	12.7601	11.2196	1.1373
RASGRP2	6.58854e-05	6.50782	7.69403	0.845827
LOC339666	6.59314e-05	0.234033	0.162324	1.44176
SAFB	6.59392e-05	9.68141	8.50195	1.13873
FABP2	6.59458e-05	0.056782	0.0339839	1.67085
LOC100507534	6.60008e-05	2.58921	3.7209	0.695856
NDUFC2	6.61083e-05	44.5899	53.1745	0.838558
MBTPS2	6.65103e-05	7.81043	6.69953	1.16582
ADAM17	6.65376e-05	8.59414	7.72965	1.11184
FOXRED1	6.66778e-05	17.8776	21.368	0.83665
YIF1B	6.68557e-05	11.0657	13.1767	0.839797
ZNF695	6.71253e-05	0.374794	0.285846	1.31117
NEK9	6.71373e-05	8.39781	7.43221	1.12992
TAX1BP1	6.725e-05	55.32	45.7797	1.2084
HS3ST1	6.72831e-05	2.66023	3.10299	0.857314
PRKAB2	6.73067e-05	10.5125	8.81053	1.19317
ROPN1L	6.74555e-05	1.64156	1.96365	0.835975
MTBP	6.74851e-05	2.14264	1.78336	1.20147
ZNF454	6.81109e-05	3.25112	2.77667	1.17087
TVP23C	6.81474e-05	4.15796	3.45963	1.20185
C17orf78	6.81532e-05	0.500808	0.344148	1.45521
RBM7	6.81594e-05	4.81437	3.9529	1.21793
HS2ST1	6.81843e-05	16.4524	14.7232	1.11744
CCM2L	6.8219e-05	1.17871	1.4536	0.810891
CCDC168	6.8259e-05	0.31889	0.226209	1.40972
FOXO3B	6.84104e-05	0.389789	0.325685	1.19683
KLHL11	6.873e-05	22.9805	20.5577	1.11785
UBE2V1	6.88726e-05	17.2227	14.0334	1.22727
OLFM1	6.89158e-05	368.739	452.289	0.815271
[truncated: 25,102 more rows]
