# Supplementary material for: Machine Learning Reduced Gene/Non-Coding RNA Features That Classify Schizophrenia Patients Accurately and Highlight Insightful Gene Clusters
Source: Int J Mol Sci. 2021 Mar 25;22(7):3364. doi: 10.3390/ijms22073364 (PMC8037538; doi:10.3390/ijms22073364)
Supplement: Supplementary file 1 [file ijms-22-03364-s001.zip › supplementaryTable_3.xlsx]

## Sheet: Supplementary Table 3
Supplementary Table 3 downregulated genes pathways
Gene Set	Description	Size	Expect	Ratio	P Value	FDR
R-HSA-1428517	The citric acid (TCA) cycle and respiratory electron transport	162	27.204	3.1614	0	0
R-HSA-163200	Respiratory electron transport, ATP synthesis by chemiosmotic coupling, and heat production by uncoupling proteins.	111	18.639	3.7555	0	0
R-HSA-611105	Respiratory electron transport	90	15.113	4.5656	0	0
R-HSA-6799198	Complex I biogenesis	49	8.2282	4.7398	0	0
R-HSA-5389840	Mitochondrial translation elongation	87	14.609	3.2856	3.3307e-16	1.1511e-13
R-HSA-5368287	Mitochondrial translation	93	15.617	3.1376	1.9984e-15	4.9332e-13
R-HSA-5368286	Mitochondrial translation initiation	87	14.609	3.2171	1.9984e-15	4.9332e-13
R-HSA-5419276	Mitochondrial translation termination	87	14.609	3.1487	1.199e-14	2.5899e-12
R-HSA-351202	Metabolism of polyamines	86	14.441	2.6313	2.1601e-09	4.1473e-07
R-HSA-446203	Asparagine N-linked glycosylation	301	50.545	1.7608	1.6937e-08	2.9267e-06
