# Supplementary material for: Machine Learning Reduced Gene/Non-Coding RNA Features That Classify Schizophrenia Patients Accurately and Highlight Insightful Gene Clusters
Source: Int J Mol Sci. 2021 Mar 25;22(7):3364. doi: 10.3390/ijms22073364 (PMC8037538; doi:10.3390/ijms22073364)
Supplement: Supplementary file 1 [file ijms-22-03364-s001.zip › supplementaryTable_4.xlsx]

## Sheet: Supplementary Table 4
Supplementary Table 4 upreguated genes pathways
Gene Set	Description	Size	Expect	Ratio	P Value	FDR
R-HSA-74160	Gene expression (Transcription)	1417	369.09	1.4902	0	0
R-HSA-73857	RNA Polymerase II Transcription	1281	333.66	1.4835	0	0
R-HSA-212436	Generic Transcription Pathway	1158	301.63	1.4787	0	0
R-HSA-3108232	SUMO E3 ligases SUMOylate target proteins	181	47.145	1.6969	7.6605e-08	2.7901e-05
R-HSA-2990846	SUMOylation	187	48.708	1.6835	8.0733e-08	2.7901e-05
R-HSA-5655302	Signaling by FGFR1 in disease	38	9.8979	2.5258	3.0361e-07	8.7441e-05
R-HSA-1839124	FGFR1 mutant receptor activation	31	8.0746	2.6007	1.3302e-06	0.00032836
R-HSA-420499	Class C/3 (Metabotropic glutamate/pheromone receptors)	38	9.8979	2.4248	1.589e-06	0.00034323
R-HSA-6794362	Protein-protein interactions at synapses	86	22.401	1.875	4.5208e-06	0.000868
R-HSA-3108214	SUMOylation of DNA damage response and repair proteins	76	19.796	1.9196	6.2988e-06	0.0010261
