# Supplementary material for: Machine Learning Reduced Gene/Non-Coding RNA Features That Classify Schizophrenia Patients Accurately and Highlight Insightful Gene Clusters
Source: Int J Mol Sci. 2021 Mar 25;22(7):3364. doi: 10.3390/ijms22073364 (PMC8037538; doi:10.3390/ijms22073364)
Supplement: Supplementary file 1 [file ijms-22-03364-s001.zip › supplementaryTable_5.xlsx]

## Sheet: Supplementary Table 5
Supplementary Table 5. Selected Gene features based on Machine learning algorithm
1	Genes/pheno	meanCase	meanControl	fold	FDR adjusted p-value
30	ALPL	2.34016	3.25619	0.71868	0.000823638
414	MSC	1.76171	2.38005	0.7402	0.00323986
582	SLC38A5	4.05189	6.03301	0.671621	0.00425572
475	PEG10	36.0707	28.0018	1.28816	0.00668906
27	ALDH1A1	21.2805	27.0871	0.785634	0.0066917
163	DHDDS	6.48917	7.47884	0.867671	0.00673016
120	CLEC14A	3.33057	4.35501	0.764767	0.0068606
627	TCN2	3.48299	4.56739	0.762577	0.00780344
286	HPSE2	1.73586	2.38307	0.728413	0.00791643
386	MAP3K21	2.63782	2.2304	1.18267	0.00819707
439	NIT1	7.87949	9.0195	0.873606	0.00829697
16	ADAMTS19	2.77762	2.33704	1.18852	0.00869063
38	ARHGEF28	4.80095	3.8556	1.24519	0.0089151
285	HNRNPU	40.1914	33.8357	1.18784	0.00896277
131	COL21A1	3.41916	2.66848	1.28132	0.00939918
469	PDDC1	14.02	16.8311	0.832979	0.00943993
622	TARDBP	15.6685	11.6262	1.34769	0.00952881
695	WDR77	7.6303	8.59419	0.887844	0.00956583
497	PRKAB2	10.5125	8.81053	1.19317	0.00958537
265	GPRIN3	3.35773	2.56708	1.30799	0.0105044
309	ITIH5	3.09132	4.13501	0.747596	0.0115219
274	HBQ1	4.25158	6.80659	0.624627	0.011559
5	ABCG2	8.6544	12.2594	0.705939	0.0125256
113	CHST8	4.64032	5.81756	0.79764	0.0133318
136	CORT	4.58185	7.39072	0.619946	0.0135625
535	RERGL	3.03435	4.66269	0.650772	0.0135856
726	ZNF697	9.23776	7.66735	1.20482	0.0140298
133	COL5A3	7.09453	10.7792	0.658172	0.0140491
292	HSPA12B	1.74974	2.42954	0.720191	0.014169
361	LOC440434	6.00194	4.40632	1.36212	0.0145749
235	FNDC5	11.0605	14.0003	0.790021	0.0146209
43	ARNT	5.97705	5.25397	1.13762	0.0146228
724	ZNF670	2.90844	2.50802	1.15966	0.0146903
359	LOC389332	3.61273	5.53752	0.652409	0.014784
142	CRIP2	73.2528	88.1614	0.830895	0.0151605
98	CDC42EP3	3.67047	3.02021	1.21531	0.0153744
287	HR	7.41797	9.25617	0.801408	0.0154142
533	RER1	17.2552	18.7449	0.920526	0.0155586
460	PAQR9	3.48085	2.75527	1.26334	0.0160593
371	LRRC29	1.99925	2.46525	0.810973	0.0160955
307	IQCJ	6.19397	4.27136	1.45012	0.0161538
615	SYNE1-AS1	5.85551	4.7336	1.23701	0.0163126
66	BHLHE41	13.4405	10.6366	1.26361	0.0166064
181	DPYSL3	22.0232	18.4634	1.1928	0.0168785
393	MED12L	6.68498	5.7884	1.15489	0.0169133
328	KLHL7	18.2119	16.1987	1.12428	0.0169696
489	PLAT	3.09843	3.71405	0.834246	0.0175752
14	ACVR2B	3.95619	3.37573	1.17195	0.0176122
194	EIF1	132.7	113.83	1.16578	0.017629
646	TMEM222	21.1631	24.5856	0.860791	0.0180497
183	DSTYK	16.9595	15.5464	1.09089	0.0182203
346	LOC100287497	2.93863	2.25358	1.30398	0.0182633
390	MCM6	6.16721	5.43216	1.13531	0.0182836
345	LOC100133669	4.59938	5.89836	0.779773	0.0182868
294	HSPBAP1	4.42461	3.69018	1.19902	0.0188319
681	USP28	7.21223	6.05645	1.19084	0.0189836
592	SOAT1	4.59354	3.78501	1.21361	0.0191492
702	XKR9	3.84972	2.89647	1.32911	0.0199529
291	HSP90AA1	306.841	224.948	1.36406	0.0199997
208	ETNK1	32.979	28.3709	1.16242	0.0200102
367	LONRF3	3.32765	2.5726	1.2935	0.0200559
284	HNRNPM	24.4164	20.5076	1.1906	0.0203755
305	INTS7	4.4848	3.65303	1.22769	0.0204137
697	WHAMM	4.19984	3.5867	1.17095	0.0204908
586	SMAD1	4.87826	3.97336	1.22774	0.0205563
55	ATP6AP1L	2.50428	2.09059	1.19789	0.0205578
343	LINCR-0001	4.21929	3.02225	1.39607	0.0209421
510	PTGES3	74.0112	61.1308	1.2107	0.0209675
73	BTG1	5.61785	4.58299	1.2258	0.0212342
355	LOC105374972	2.45297	1.75892	1.39459	0.0213463
216	FAM161A	3.57918	3.03558	1.17908	0.0213495
634	TIMP2	25.7451	21.4804	1.19854	0.02142
329	KLHL9	10.9227	9.35602	1.16745	0.0214357
507	PRUNE1	5.06439	4.39622	1.15199	0.0214871
463	PCDH11X	3.84184	3.00746	1.27744	0.0215902
410	MRGBP	4.38309	5.14168	0.852463	0.0216496
559	SCARF1	1.99455	2.46704	0.808477	0.0223714
449	OPLAH	2.76733	3.4426	0.803849	0.0224803
215	FAM149A	7.26274	8.73812	0.831156	0.0227084
539	RGS12	13.5612	15.9077	0.852489	0.0227523
319	KCNIP1	8.46045	9.70196	0.872035	0.0228368
415	MSH6	9.80617	8.65094	1.13354	0.0230197
162	DGCR5	23.9059	29.1309	0.820635	0.0230258
458	PAMR1	11.2269	13.7427	0.816936	0.0230686
435	NFIL3	6.88204	5.50189	1.25085	0.0231047
69	BOLA3-AS1	4.62123	3.91207	1.18128	0.0231806
587	SMG1P1	2.31715	1.83193	1.26487	0.0232269
733	ZSCAN12	4.49875	3.97395	1.13206	0.0233181
341	LINC01202	3.99248	6.01144	0.664147	0.0233615
572	SIGMAR1	9.51426	10.9012	0.87277	0.0234188
60	B4GALT2	30.9602	39.304	0.787712	0.0235207
398	MFSD4B	4.70328	4.10347	1.14617	0.0236612
436	NFX1	10.9183	9.56144	1.1419	0.0236763
296	ICMT	15.4523	17.2267	0.896992	0.0246077
628	TCTA	14.006	16.1294	0.868353	0.0246499
573	SIMC1	3.31367	2.77435	1.1944	0.0251413
202	EPHA6	20.9365	18.0756	1.15827	0.0252082
713	ZFP69B	5.29511	4.35122	1.21693	0.0252217
609	ST3GAL3	13.233	15.2124	0.869886	0.0254071
277	HEXIM1	8.68437	7.31902	1.18655	0.0255227
185	DUSP16	7.48142	6.50408	1.15027	0.0260375
731	ZNRD1ASP	3.10748	2.45952	1.26345	0.0260796
10	ACSBG1	23.1138	27.3658	0.844625	0.0267201
171	DNAJC11	13.163	14.5822	0.902676	0.026726
722	ZNF514	5.66246	4.57507	1.23768	0.0267502
192	EGFL8	2.77338	3.89483	0.712067	0.0267674
122	CLEC3B	11.5133	17.2714	0.666607	0.0270606
206	ERICH3	8.03031	6.46936	1.24128	0.0271066
322	KIAA1211	3.33259	2.841	1.17303	0.0271386
541	RGS8	2.26122	2.84581	0.794581	0.0272287
690	VRK3	6.12077	6.7402	0.9081	0.0273462
422	MYADML2	2.3729	3.2808	0.723269	0.0276291
151	DAB1	2.3514	1.96627	1.19587	0.0277909
90	CCDC174	5.18999	4.58192	1.13271	0.0282729
477	PEMT	11.339	13.3932	0.846619	0.0283078
632	TIE1	2.15737	2.84677	0.757832	0.0283113
680	USP24	14.525	12.6852	1.14503	0.029018
267	GRID2	4.76326	4.01178	1.18732	0.0292047
464	PCDHA11	2.69507	2.33404	1.15468	0.0292677
310	ITM2A	34.3549	42.0125	0.817731	0.0292959
338	LINC00901	2.38303	1.71822	1.38692	0.0294014
523	RAMP2	3.0548	4.0385	0.75642	0.0294359
536	RETSAT	13.3778	15.5745	0.858954	0.0294499
574	SLC25A15	2.66478	3.10114	0.859289	0.0294709
65	BEND5	10.8875	13.1373	0.828747	0.0294919
317	KCNG3	5.1325	4.32119	1.18775	0.0296985
560	SCN1B	78.1077	99.9091	0.781788	0.0297412
94	CCDC77	2.53899	2.07533	1.22341	0.030023
121	CLEC2L	12.0859	15.4048	0.784552	0.030045
360	LOC400706	2.67706	2.15329	1.24324	0.0300472
466	PCDHA6	3.70468	3.13881	1.18028	0.0300495
555	S100PBP	6.74488	5.95202	1.13321	0.0302921
337	LINC00634	10.9737	13.9822	0.784835	0.030316
168	DLK2	3.09269	3.86975	0.799196	0.0303217
490	PNMT	4.91864	6.3753	0.771515	0.0304354
675	UBE2J2	13.2499	15.1768	0.873037	0.030774
583	SLC5A3	20.4115	15.0766	1.35386	0.0313602
99	CDHR1	3.1634	2.60879	1.21259	0.0313844
385	MAP2K5	16.9429	14.1308	1.19901	0.0314121
84	CALML4	4.20736	3.27391	1.28512	0.0314897
498	PRKAR2A	8.7008	7.66656	1.1349	0.0314905
222	FBLN2	2.10302	2.80428	0.749931	0.0316558
321	KDM3A	14.0373	12.2106	1.1496	0.0317577
268	GRIN3A	3.96307	3.41987	1.15884	0.0317637
631	TGOLN2	28.5046	26.1395	1.09048	0.0319145
653	TNFAIP1	12.132	13.4019	0.905242	0.0319481
179	DPY19L2	4.50032	3.59854	1.2506	0.032024
111	CHRM4	3.49837	4.55325	0.768324	0.0324419
87	CAPZB	37.2431	40.7235	0.914534	0.0324437
225	FBXO32	9.39066	8.08547	1.16142	0.0324554
429	NCL	39.4853	33.4083	1.1819	0.032609
214	FAM105A	2.21977	1.9273	1.15175	0.0327199
624	TAS2R50	2.42639	1.89953	1.27736	0.0327663
35	ANKRD45	2.99004	2.46234	1.21431	0.0347765
667	TUBA1A	315.715	391.075	0.807299	0.0349564
659	TOX	7.06339	5.80324	1.21715	0.0350965
165	DIEXF	3.89249	3.37941	1.15183	0.0351727
223	FBLN7	4.3101	5.4645	0.788746	0.0352703
421	MXRA8	4.73073	5.76699	0.820311	0.0353226
620	TAMM41	6.03662	5.03016	1.20008	0.0355637
517	PYGM	6.07376	7.469	0.813195	0.0355841
316	KCNF1	21.4212	26.4013	0.811368	0.0357596
75	C14orf79	4.16068	5.21434	0.797929	0.0358374
684	VAT1L	11.3136	9.41523	1.20163	0.0358999
606	SST	12.3569	18.1089	0.682365	0.035915
407	MPV17L2	3.47347	4.01744	0.864598	0.036118
710	ZBTB3	3.82571	4.38582	0.87229	0.0362573
472	PDGFB	4.10853	4.74718	0.865466	0.0363846
623	TAS2R3	3.35896	2.54832	1.31811	0.0365951
71	BRINP2	20.2655	23.4734	0.86334	0.0369536
61	B4GALT3	5.80444	6.4626	0.898158	0.0369984
25	AIMP2	5.84056	6.98609	0.836026	0.0370945
425	NADK	12.4632	13.5451	0.920125	0.0372711
236	FOXP2	3.34604	2.77409	1.20618	0.0373901
528	RBM28	6.7161	5.69034	1.18026	0.0374477
610	STARD3	8.18891	9.27253	0.883137	0.0376544
23	AGRN	10.6533	12.807	0.831837	0.0376686
315	KCNA3	14.5154	13.0614	1.11133	0.0378839
230	FILIP1L	3.24453	2.38491	1.36044	0.037959
698	WIPF3	7.98463	6.53048	1.22267	0.0382426
603	SRRM1	8.91286	7.11722	1.25229	0.0382677
187	DUSP4	2.02749	2.68879	0.754055	0.0385087
534	RERE	43.2846	35.2486	1.22798	0.0385943
17	ADAMTS8	5.03917	6.02553	0.836303	0.0388874
259	GOLPH3L	6.22397	5.21259	1.19402	0.0388893
205	ERGIC1	14.1847	15.9443	0.889638	0.0388974
379	LURAP1L	3.6265	2.98185	1.21619	0.0390888
130	COL16A1	9.10921	10.8753	0.837609	0.0392471
77	C19orf73	2.24835	2.88673	0.778857	0.0394637
190	EED	6.91029	6.0857	1.1355	0.0394936
184	DUBR	7.57551	6.43206	1.17777	0.0396543
397	MFSD12	9.85611	11.1613	0.883061	0.0396594
685	VILL	4.00565	5.01805	0.798247	0.0397473
261	GORASP2	6.18066	5.51753	1.12019	0.0397797
128	CNTNAP3	2.75435	2.43999	1.12884	0.0400867
51	ATOH7	2.59204	3.71426	0.697861	0.0401818
478	PENK	2.66323	3.70656	0.718518	0.0401916
465	PCDHA12	2.47079	2.09284	1.18059	0.0402816
447	NRG1	4.50358	3.77247	1.1938	0.0410491
283	HNRNPH1	28.4233	24.1075	1.17902	0.0414745
335	LIME1	5.13255	6.11335	0.839564	0.0415215
416	MSTO1	2.0361	2.43416	0.836469	0.041531
273	HAS1	3.70586	4.78794	0.773999	0.0415612
167	DLGAP1-AS1	4.33307	3.26623	1.32663	0.0415865
186	DUSP2	9.75713	13.1559	0.741652	0.0419106
492	POU2F1	5.00732	4.38609	1.14164	0.0420926
159	DEDD	5.93723	6.40999	0.926246	0.0422115
650	TMEM53	2.18814	2.46523	0.8876	0.0424187
527	RASL11A	2.23804	2.68986	0.832027	0.0424261
271	GUCD1	10.6008	11.8	0.898376	0.042488
92	CCDC24	4.8174	5.87753	0.819631	0.0425089
282	HNRNPA1	36.5455	29.5251	1.23777	0.0425764
644	TMEM2	6.94725	5.79834	1.19815	0.0425965
503	PROX1	4.12541	3.21894	1.28161	0.0426349
32	ANKRD30BL	2.97865	2.61667	1.13834	0.042728
403	MIR7-3HG	8.73055	11.7254	0.744587	0.0431202
621	TAPT1-AS1	2.36487	1.83584	1.28817	0.0433592
152	DALRD3	9.9792	11.8322	0.843393	0.0434084
579	SLC35A2	5.30555	6.18659	0.857589	0.0434898
443	NNAT	26.2667	32.8437	0.799749	0.0443154
153	DBT	5.37503	4.6232	1.16262	0.0443806
546	RNF166	5.80069	6.73826	0.86086	0.0445952
599	SPPL2B	4.95565	5.91857	0.837305	0.0446866
227	FCF1P2	2.24834	1.92047	1.17072	0.0450375
647	TMEM234	3.93655	4.44392	0.88583	0.045549
563	SEC14L2	13.9408	15.5868	0.8944	0.0455983
550	ROS1	2.60418	1.97845	1.31627	0.0456093
505	PRPF38B	4.64809	3.883	1.19704	0.0457304
691	WBP11	10.5499	9.07902	1.16201	0.0457553
524	RAMP3	6.8433	8.48139	0.806861	0.0457744
160	DEGS2	3.18277	3.72785	0.853783	0.045817
643	TMEM198	8.66697	10.3848	0.83458	0.0461102
721	ZNF454	3.25112	2.77667	1.17087	0.0461123
350	LOC101241902	2.52896	1.66442	1.51943	0.0461277
585	SLC7A10	3.44875	4.25943	0.809674	0.046135
651	TMEM56	20.3809	17.6877	1.15227	0.0461422
188	DUSP6	15.9651	20.2579	0.788091	0.0461695
514	PURG	12.9138	11.515	1.12147	0.0463487
129	COL12A1	2.64953	2.07757	1.2753	0.0464302
593	SORT1	79.5209	70.8591	1.12224	0.046611
169	DNAH14	4.8376	3.9321	1.23028	0.0469345
564	SEC24D	3.7195	3.19038	1.16585	0.0473156
554	RTN4RL1	7.38331	8.59129	0.859395	0.0473208
293	HSPA5	22.759	17.9799	1.2658	0.0476257
569	SFT2D2	9.01932	7.45413	1.20998	0.0477139
178	DPM2	9.08744	10.8276	0.839284	0.0477905
276	HEXA	13.8693	15.5259	0.893301	0.0484909
712	ZDHHC12	2.27019	2.72033	0.834525	0.0485167
28	ALDOC	412.152	488.62	0.843503	0.0488304
616	SYNM	19.4145	16.354	1.18714	0.0488469
354	LOC101929147	2.4887	2.09644	1.18711	0.0488472
538	RFX5	13.1968	14.8155	0.890739	0.0489675
295	HYAL3	3.22691	4.16266	0.775204	0.0489724
532	RDH13	5.11561	5.9763	0.855982	0.0490465
513	PTPRD-AS1	3.95141	3.19046	1.23851	0.0492372
677	UGP2	84.8087	73.7793	1.14949	0.050053
652	TMTC1	15.0022	13.2218	1.13465	0.0501377
707	YTHDC1	9.52961	8.40112	1.13433	0.0503727
649	TMEM50A	23.6516	25.7462	0.918644	0.0504241
72	BTBD17	1.90356	2.46908	0.770956	0.0506309
717	ZNF234	3.50382	3.10129	1.12979	0.0506614
170	DNAJB12	7.27102	7.92351	0.917651	0.0507167
500	PRKCH	2.1469	2.46295	0.871678	0.0512444
348	LOC100507534	2.58921	3.7209	0.695856	0.0513807
511	PTH1R	3.3186	3.86972	0.857581	0.0513844
694	WDR73	4.80522	5.33082	0.901403	0.0523533
158	DECR2	4.89025	5.89615	0.829397	0.0525769
300	IKBKG	4.00063	4.66	0.858505	0.0529901
226	FBXO9	15.1849	17.7213	0.856872	0.0536131
547	RNF19B	11.0924	9.91626	1.11861	0.0540726
125	CNN1	1.97633	2.59937	0.760309	0.0541177
661	TRIP4	5.49284	4.67255	1.17556	0.0541747
366	LONRF1	10.3419	9.22847	1.12065	0.054186
611	STEAP1B	2.69474	2.12177	1.27004	0.0542229
558	SARS2	3.46925	3.9496	0.87838	0.0544147
420	MXD1	6.29778	5.51589	1.14175	0.0546431
562	SDS	4.25299	5.27906	0.805633	0.0546767
88	CCDC103	2.32043	2.93686	0.790106	0.0548281
108	CHL1-AS1	2.61573	1.97222	1.32628	0.0550082
40	ARL4C	12.3117	10.8188	1.13799	0.0550324
584	SLC6A13	2.35411	2.95365	0.797018	0.0551253
288	HS2ST1	16.4524	14.7232	1.11744	0.0554964
666	TTC39C	11.9366	10.169	1.17383	0.0557025
59	B3GNT5	2.67351	2.0182	1.3247	0.0558317
6	ABHD11	4.82945	5.74644	0.840425	0.0558684
716	ZNF192P1	3.29316	2.41781	1.36204	0.0558801
250	GIGYF2	13.8996	12.6868	1.09559	0.0562472
374	LRRFIP1	10.4967	9.3052	1.12805	0.056258
674	UBE2I	17.6903	19.2532	0.918821	0.0563458
50	ATIC	8.81903	7.39326	1.19285	0.0563541
662	TRPC3	1.85443	2.21567	0.836961	0.0568681
700	WNT5A	2.52146	2.1861	1.15341	0.0568834
110	CHP1	40.898	46.0942	0.887269	0.0569624
571	SHISA5	31.4008	35.1289	0.893872	0.0572906
451	OSBPL11	9.04783	7.43889	1.21629	0.057537
353	LOC101928137	2.32127	1.7894	1.29723	0.0575845
320	KCNK4	2.8233	3.53734	0.798144	0.0576107
657	TOE1	2.30049	2.57661	0.892837	0.0577053
53	ATP1A1	128.833	111.829	1.15205	0.0577859
64	BCL6	8.75289	6.94853	1.25968	0.0579022
645	TMEM204	4.23992	5.11673	0.828638	0.0580129
240	FSCN1	57.614	66.4837	0.866589	0.0583059
280	HIVEP3	3.62179	3.0446	1.18958	0.0591819
102	CDR1	842.359	485.117	1.7364	0.0591842
63	BCCIP	11.474	10.1956	1.12538	0.0592039
455	P2RX5	5.1655	6.28897	0.821359	0.0593738
484	PIM2	7.58009	8.85199	0.856315	0.0598663
318	KCNH1	18.6729	16.9234	1.10337	0.059886
26	AK4	12.9596	10.4641	1.23849	0.0599833
95	CCDC93	6.05986	5.36028	1.13051	0.0599842
629	TECR	38.0407	43.3131	0.878272	0.0599842
456	P2RX6	4.44322	5.41104	0.821139	0.0608292
496	PRIM2	3.01899	2.59735	1.16233	0.0609304
581	SLC35D1	3.01917	2.60358	1.15962	0.0609308
504	PRPF38A	5.41013	4.55524	1.18767	0.0609689
686	VIPR2	2.32419	2.82373	0.823092	0.061126
349	LOC100996635	5.99842	4.76808	1.25804	0.0616046
720	ZNF438	2.35254	1.94363	1.21039	0.0619847
567	SEPT5-GP1BB	29.3147	36.2039	0.809712	0.0622807
525	RASAL1	8.66388	9.77918	0.885952	0.0623158
191	EFTUD1P1	2.7207	2.20991	1.23114	0.0623448
683	UXS1	11.2041	9.77305	1.14643	0.062448
112	CHST7	7.85396	9.59214	0.818792	0.0624748
688	VPS13D	19.0996	16.8094	1.13624	0.0627104
332	LAMC1	3.48564	2.98832	1.16642	0.0629907
57	B3GALT4	5.15634	6.16785	0.836004	0.0635382
501	PRMT7	8.48581	9.76471	0.869029	0.0635437
127	CNOT11	7.1706	6.62783	1.08189	0.0635558
145	CTH	2.98335	2.67036	1.11721	0.0638898
368	LPIN1	18.7368	16.8426	1.11246	0.0641727
480	PEX10	20.6091	23.3295	0.883393	0.06492
196	ELFN1	1.96332	2.50838	0.782706	0.0656355
419	MTX1	4.91189	5.83809	0.841352	0.0657913
45	ASPDH	11.7972	14.5668	0.80987	0.0665967
389	MCF2L2	27.4057	24.0568	1.13921	0.0668285
278	HGF	4.66562	3.16543	1.47393	0.066949
334	LCLAT1	6.43296	5.70207	1.12818	0.0669578
654	TNFRSF14	1.97016	2.28918	0.860639	0.0669836
33	ANKRD36B	4.88348	3.87858	1.25909	0.067393
97	CCT6P1	2.27242	1.92962	1.17765	0.0674641
708	YY1AP1	19.7941	16.5164	1.19845	0.0678408
727	ZNF717	9.12518	7.87011	1.15947	0.0679445
117	CKMT2	3.28169	3.80221	0.863102	0.068059
308	ISYNA1	3.71435	4.35137	0.853605	0.0680668
232	FLVCR1	3.75998	3.52502	1.06666	0.0685214
408	MRC2	2.01265	2.36058	0.852606	0.068943
607	SSTR2	12.8971	14.5507	0.886356	0.0693211
269	GSTK1	26.0672	29.4736	0.884427	0.0696551
491	POLD2	19.3872	21.5333	0.900336	0.0697199
58	B3GALT6	8.82115	10.5544	0.835781	0.0699363
718	ZNF331	9.19021	8.02878	1.14466	0.0702631
578	SLC2A11	7.79795	8.9807	0.868301	0.0703946
364	LOC730098	10.6227	14.8206	0.716755	0.0705195
714	ZFP82	5.22177	4.40469	1.1855	0.0708382
591	SNX27	27.1845	25.47	1.06732	0.0708529
459	PAQR7	2.81583	3.15537	0.892392	0.0708563
166	DIRAS1	30.273	35.1486	0.861287	0.0708828
384	MAGI3	13.5253	12.1032	1.1175	0.0710221
103	CEBPZOS	15.4029	13.1557	1.17081	0.0716612
499	PRKCDBP	3.79809	4.96384	0.765151	0.0718107
570	SHD	3.36374	4.03052	0.834569	0.0722695
548	RNF220	26.1426	30.5744	0.855048	0.07248
618	TAB2	23.7231	19.193	1.23603	0.0726662
100	CDON	3.00958	2.62862	1.14493	0.0733689
106	CFAP44	2.95024	2.48233	1.18849	0.0744673
515	PWP2	12.7751	14.576	0.876448	0.0748103
445	NPAS2	4.68525	3.6381	1.28783	0.0748792
502	PRODH	20.6277	25.0003	0.825099	0.0749879
392	ME1	14.0643	12.3608	1.13782	0.0752134
640	TMEM179B	7.91769	8.88349	0.891282	0.0753864
732	ZRANB2	29.1864	25.299	1.15366	0.075394
450	OPRK1	4.19679	3.52554	1.1904	0.075807
362	LOC441455	2.61356	2.10367	1.24238	0.0758474
119	CLEC11A	3.79859	4.71886	0.804979	0.0759801
728	ZNF747	6.5059	7.2683	0.895106	0.0759918
457	PAIP2B	23.5781	18.1842	1.29662	0.0763019
730	ZNF784	2.12585	2.48761	0.854576	0.0763125
204	ERAP1	7.14698	6.17717	1.157	0.0763311
228	FCHSD1	2.96435	3.44303	0.86097	0.076335
325	KIF5A	185.891	156.088	1.19094	0.0763994
182	DSEL	4.2873	3.56749	1.20177	0.076511
544	RIT1	6.55347	5.81209	1.12756	0.0766367
531	RCSD1	2.41382	2.83405	0.851724	0.0767444
161	DENND6B	9.50748	10.8005	0.880281	0.0770202
243	GALNT14	3.44145	4.10368	0.838625	0.0771052
257	GNB1L	5.59249	6.81088	0.821111	0.0771129
164	DHRS11	6.95333	8.4433	0.823532	0.0771398
195	EIF2AK2	15.8188	12.8039	1.23546	0.0771591
82	C9orf16	103.873	129.491	0.802164	0.0775667
375	LRRFIP2	12.7601	11.2196	1.1373	0.0777277
264	GPR37L1	29.6339	35.7905	0.827982	0.0780504
672	TYW1	5.63939	5.06829	1.11268	0.0781267
430	NDRG2	264.655	297.327	0.890115	0.0782756
412	MRPL2	10.9489	12.6711	0.864085	0.0793676
376	LRRTM4	23.9201	21.403	1.1176	0.0796909
543	RIIAD1	4.77153	6.21864	0.767294	0.079963
648	TMEM240	9.78252	11.5418	0.847573	0.0800204
324	KIF17	4.44186	5.08826	0.872962	0.0800214
636	TM7SF2	14.0621	16.9696	0.828666	0.0801637
11	ACTA2	10.305	13.9319	0.739671	0.0813645
114	CIDECP	9.46982	11.2736	0.839997	0.0817295
442	NLRX1	2.3958	2.77932	0.862011	0.0819462
530	RCCD1	4.55207	5.23646	0.869303	0.0820485
344	LMO2	14.6397	17.2506	0.848647	0.0824675
473	PDK2	19.0614	21.0635	0.904948	0.0827826
19	ADCK1	3.6875	4.07577	0.904739	0.0828633
246	GEMIN7	4.41186	5.45344	0.809006	0.0838693
54	ATP5SL	16.2748	18.2342	0.892544	0.0840165
423	MYL5	2.36192	3.10506	0.76067	0.0841305
433	NEMP1	2.72401	2.33569	1.16626	0.0841347
369	LRP1B	23.5703	20.7458	1.13615	0.0841352
692	WDR45	19.8795	21.9417	0.906012	0.0844724
701	WNT7A	5.33713	6.48202	0.823374	0.0846126
207	ERO1B	6.60657	5.79939	1.13918	0.0848637
245	GCFC2	11.2489	9.99532	1.12542	0.0851299
432	NECAB2	12.0105	13.8754	0.865596	0.0852489
74	C12orf66	4.05606	3.42872	1.18297	0.0853487
254	GMCL1	7.37952	6.63553	1.11212	0.0860983
339	LINC00957	12.5179	14.6026	0.857244	0.0861144
461	PATJ	4.07049	3.59228	1.13312	0.0864243
123	CLEC4G	1.91431	2.58512	0.740511	0.0865355
301	IL17RB	10.7979	9.00301	1.19937	0.0868776
689	VPS28	49.0083	55.7809	0.878585	0.0871271
682	UST	5.86467	6.80477	0.861848	0.0874824
382	LYSMD4	5.6432	6.41761	0.87933	0.0883493
441	NKIRAS2	2.20554	2.43759	0.904804	0.088777
144	CSTF3	14.994	13.1238	1.14251	0.0887946
20	ADRA1B	4.95772	5.81492	0.852587	0.0891965
363	LOC728989	2.51897	2.04316	1.23288	0.0894455
3	ABCB7	6.27738	5.47395	1.14677	0.0903278
234	FNBP1L	8.3693	6.95552	1.20326	0.0906843
311	ITM2C	366.352	413.245	0.886524	0.0907352
115	CIR1	7.0586	6.15479	1.14685	0.0909388
266	GPS2	13.154	14.7271	0.893184	0.0911103
260	GON4L	7.65584	6.79021	1.12748	0.0912043
352	LOC101927907	4.90786	3.1998	1.5338	0.0920525
387	MAT2A	37.8806	32.2248	1.17551	0.0925683
556	SAFB2	7.15114	6.10834	1.17072	0.0925901
595	SPATA6L	2.46042	2.11834	1.16148	0.0928869
105	CEP89	3.08077	2.57666	1.19564	0.0930592
42	ARMCX2	21.9554	24.0919	0.911319	0.0932318
154	DCAF1	4.131	3.74	1.10455	0.0932723
138	CPTP	8.70676	10.0096	0.869843	0.0934095
453	OTUD3	7.99314	7.38398	1.0825	0.0936851
446	NPHP3-ACAD11	3.22218	2.69712	1.19468	0.0941824
314	KANK3	3.54055	4.28721	0.825841	0.0944023
655	TNNT1	3.80179	4.67461	0.813285	0.0954278
678	UPF3B	2.50786	2.11044	1.18831	0.0955485
383	MACF1	44.193	36.2589	1.21882	0.0957031
93	CCDC71	4.37603	4.87247	0.898113	0.0957108
248	GFRA2	12.8152	14.7531	0.868647	0.0965976
347	LOC100505942	2.77156	3.30553	0.838462	0.0967305
604	SSH2	7.03899	5.74231	1.22581	0.0971757
357	LOC108783654	6.02438	6.71388	0.897302	0.0978928
594	SPACA9	6.3892	7.00353	0.912283	0.0992592
262	GPD1	3.57417	4.58009	0.780372	0.0994361
448	NXPH3	4.06081	4.77241	0.850893	0.0995827
89	CCDC144A	7.20544	5.04679	1.42773	0.0996382
157	DDIT4L	3.04532	2.2438	1.35722	0.0996635
8	ACAD11	7.16891	6.25965	1.14526	0.100169
434	NEU4	3.45689	4.11617	0.83983	0.100216
330	KRBA2	5.8424	5.09025	1.14776	0.100602
143	CRTAC1	11.8033	14.2629	0.827551	0.100694
669	TUBB4B	105.702	120.952	0.873913	0.100745
372	LRRC75A	3.35047	3.76635	0.88958	0.100906
706	YRDC	7.09143	8.35677	0.848584	0.101182
565	SELENBP1	15.208	17.3231	0.877907	0.101937
101	CDPF1	3.46917	4.08678	0.848876	0.102533
83	CABP1	124.301	146.805	0.846704	0.103311
545	RNF138P1	2.68991	2.24073	1.20046	0.103664
49	ATG16L2	4.88471	5.89038	0.829269	0.10449
481	PEX14	12.3967	14.1636	0.875254	0.10666
370	LRPAP1	14.2304	16.2299	0.876802	0.107597
241	FUCA1	6.91211	8.04985	0.858663	0.107801
380	LYPLA2	12.4947	14.3299	0.871929	0.107839
107	CFAP70	2.26753	1.93378	1.17259	0.10793
424	MYO16	3.85208	3.2892	1.17113	0.108009
48	ATF4	85.2801	99.108	0.860476	0.108817
203	EPOP	7.02741	8.9931	0.781423	0.10916
342	LINC01476	6.5972	8.22134	0.802449	0.109947
729	ZNF781	3.00261	2.50309	1.19956	0.110309
642	TMEM185B	3.97773	3.72431	1.06804	0.111066
251	GIMAP6	2.84935	3.50215	0.813599	0.11263
476	PELI1	6.98786	6.31873	1.1059	0.11396
388	MATN2	4.41733	3.68467	1.19884	0.114476
487	PKDCC	8.44404	10.0598	0.839381	0.114606
52	ATP10D	2.84832	2.48374	1.14679	0.115242
671	TVP23C	4.15796	3.45963	1.20185	0.115591
78	C1orf174	8.24891	9.07787	0.908684	0.115596
12	ACTG1	404.183	448.064	0.902066	0.116133
613	SULT1A1	18.0761	21.2725	0.849741	0.116341
76	C19orf24	6.2376	7.12519	0.875429	0.117054
404	MITF	2.23868	1.93355	1.15781	0.117063
493	PP12613	2.79694	3.71628	0.752618	0.117393
290	HSD11B1	7.76674	10.2437	0.758198	0.117457
381	LYSMD1	4.89694	5.50442	0.889638	0.117473
413	MRVI1-AS1	2.67486	3.52779	0.758226	0.117644
687	VLDLR	7.14398	6.29567	1.13474	0.117945
526	RASIP1	2.71074	3.25168	0.833643	0.118895
512	PTPN2	9.22689	7.88883	1.16961	0.120177
141	CRIP1	3.43681	4.71508	0.728897	0.120357
193	EHBP1L1	3.19972	3.80419	0.841103	0.120895
405	MMP28	10.9154	12.8513	0.849362	0.12143
715	ZNF154	5.38777	4.62727	1.16435	0.121725
537	RFPL1	15.258	17.981	0.848563	0.122078
176	DPF1	8.58617	9.838	0.872756	0.122232
494	PPP1R12B	22.9343	20.5896	1.11388	0.122395
211	FAAH	16.6634	19.4067	0.858645	0.12266
256	GNA15	3.24853	3.89195	0.83468	0.122717
46	ASPHD1	28.0753	32.1163	0.874177	0.123636
56	ATP8B4	3.40764	2.82168	1.20766	0.123759
625	TBC1D10A	3.80082	4.33439	0.876899	0.124305
212	FADS3	19.1759	21.901	0.875572	0.124868
483	PIGM	3.20339	2.85935	1.12032	0.124917
351	LOC101927027	7.03531	6.14082	1.14566	0.126136
134	COMMD9	9.95882	11.17	0.89157	0.126279
495	PPP1R21	20.335	18.5317	1.09731	0.127232
619	TAC3	6.1975	7.31946	0.846716	0.127696
7	ABHD6	19.2266	21.9542	0.875761	0.128117
173	DNALI1	2.52533	2.05489	1.22893	0.129623
566	SEMA7A	18.7058	21.7191	0.861258	0.130889
580	SLC35B2	14.4334	16.7482	0.86179	0.131549
281	HMGXB4	3.8443	3.39285	1.13306	0.132367
452	OTOS	8.58956	5.3502	1.60547	0.132935
244	GCDH	9.95133	11.6627	0.853259	0.132963
21	ADTRP	2.02837	2.41709	0.83918	0.134812
15	ADAM17	8.59414	7.72965	1.11184	0.135087
486	PIP5K1A	11.9424	11.0506	1.0807	0.135164
242	GABPB2	7.00738	6.06349	1.15567	0.135744
551	RPA2	22.2335	24.9954	0.889502	0.136322
47	ASRGL1	25.9376	29.344	0.883917	0.137176
561	SCYL3	3.75214	3.49442	1.07375	0.137206
467	PCDHGA9	3.44961	2.88055	1.19755	0.137662
303	INO80B	18.0575	21.8454	0.826605	0.138067
485	PINK1-AS	30.2049	34.5419	0.874442	0.138271
116	CISD3	2.00593	2.31999	0.86463	0.138561
676	UBIAD1	3.07334	2.75111	1.11712	0.138856
552	RPARP-AS1	6.66619	7.75772	0.859298	0.139458
39	ARL17A	6.34544	4.78199	1.32694	0.140423
705	YDJC	9.5452	11.2992	0.844769	0.140598
734	ZSWIM5	3.40848	3.05071	1.11727	0.140951
255	GMPPA	5.44072	6.23726	0.872293	0.143352
400	MIF	173.808	209.831	0.828323	0.1454
2	AAAS	8.83483	10.0158	0.88209	0.147067
394	MED18	5.58523	6.40925	0.871433	0.147771
658	TOR1AIP1	15.9015	14.383	1.10558	0.149254
24	AIFM3	26.9432	30.5912	0.88075	0.149495
401	MIR137HG	5.86509	4.96957	1.1802	0.1499
237	FPGS	5.86269	6.87363	0.852925	0.151197
62	BAK1	3.58658	4.1477	0.864716	0.151878
313	JMJD8	10.0995	11.4359	0.88314	0.151937
91	CCDC189	2.21345	2.61705	0.84578	0.152028
298	IFT122	7.99435	8.94276	0.893946	0.15352
540	RGS7	18.431	16.4319	1.12166	0.153945
239	FRMPD2	2.34696	3.56933	0.657535	0.154476
297	IFI27	59.7759	73.9871	0.807924	0.154888
312	JAGN1	7.3161	8.22697	0.889283	0.155656
249	GGCX	10.4227	12.0687	0.863614	0.155718
520	RAB13	3.90252	2.89398	1.34849	0.15575
180	DPYD	16.3427	13.9963	1.16764	0.155763
723	ZNF653	3.58381	4.03519	0.88814	0.156764
596	SPC25	2.36896	1.79074	1.32289	0.157049
602	SRGAP2	9.61142	8.51486	1.12878	0.157444
229	FHL2	9.37389	10.7966	0.868224	0.157586
411	MRI1	3.53053	4.02999	0.876065	0.157814
175	DOLPP1	7.19783	8.12072	0.886354	0.15844
174	DNASE1L1	5.25107	5.8235	0.901703	0.158522
444	NOC4L	4.05366	4.58407	0.884293	0.159639
471	PDE4DIP	110.557	102.062	1.08323	0.160025
395	MED29	13.6889	15.0435	0.909955	0.160211
336	LINC00116	9.18523	11.6145	0.790839	0.160803
590	SNTA1	52.9429	59.6409	0.887695	0.160817
519	QPCTL	2.04743	2.38603	0.858088	0.162182
482	PIFO	2.40077	2.00242	1.19893	0.162769
660	TRAF5	2.86272	2.57067	1.11361	0.164197
86	CAPNS1	36.0883	40.701	0.886669	0.164735
679	USP21	4.4022	3.71167	1.18604	0.165513
258	GNG3	56.5094	68.8639	0.820595	0.166665
670	TUSC1	6.60791	8.02489	0.823427	0.166808
148	CYB561A3	4.25262	4.79112	0.887605	0.168235
598	SPHK2	11.9046	13.3158	0.894019	0.168551
639	TMEM169	2.41503	2.71526	0.889428	0.169975
468	PCYOX1L	7.63136	8.56477	0.891017	0.170068
396	MET	7.06713	5.77201	1.22438	0.170093
4	ABCC9	9.17818	7.31975	1.25389	0.170371
703	XPNPEP3	3.12329	2.64386	1.18134	0.170887
663	TSC22D1	136.185	152.919	0.890573	0.173012
124	CLN6	6.30766	7.00557	0.900377	0.173228
68	BLOC1S4	5.40383	6.44177	0.838874	0.173954
149	CYS1	4.74773	5.72255	0.829653	0.174667
521	RAB29	6.08234	5.25598	1.15722	0.175897
709	ZAK	4.2628	3.74963	1.13686	0.176492
358	LOC286437	2.66955	2.19747	1.21483	0.177817
673	TYW1B	2.45212	2.10513	1.16483	0.178374
474	PDZD7	7.92114	9.57684	0.827115	0.178447
612	STK32A	2.84048	2.33385	1.21708	0.179797
725	ZNF678	4.88488	4.35363	1.12202	0.180624
402	MIR22HG	4.07302	4.88917	0.833069	0.180678
693	WDR54	10.2538	12.1567	0.843472	0.182531
326	KIF5C	140.101	127.97	1.0948	0.184355
365	LOC730102	2.20366	1.90939	1.15412	0.185926
577	SLC25A5	55.7464	62.3023	0.894773	0.186075
22	AGMAT	2.0236	2.31009	0.875983	0.186464
252	GJB6	31.7718	37.107	0.85622	0.186855
479	PER3	5.60916	4.87082	1.15158	0.18711
488	PKP4	35.6576	30.8301	1.15658	0.187138
70	BRD9	13.189	14.36	0.918452	0.190396
31	ANKRD18CP	2.52859	2.0196	1.25203	0.190764
231	FKBP9	12.46	14.1387	0.881273	0.194568
605	SSSCA1	13.0945	15.8325	0.827066	0.195168
135	COQ10A	8.34771	9.67179	0.863099	0.196349
304	INO80E	10.7959	12.0523	0.895752	0.196352
711	ZC3HAV1	3.29146	2.5832	1.27418	0.197321
109	CHL1-AS2	5.55131	6.80163	0.816173	0.197927
454	OTUD7B	6.79436	5.99894	1.13259	0.199574
263	GPN2	10.3606	11.4314	0.906321	0.199776
557	SAPCD2	2.49503	2.95483	0.844389	0.200184
177	DPH2	5.79148	6.35777	0.910929	0.200849
299	IFT27	15.4864	17.6515	0.877337	0.201107
635	TKFC	2.86454	3.25276	0.88065	0.201179
9	ACOT4	4.69855	5.84672	0.803623	0.201401
118	CLDN5	46.8973	58.918	0.795977	0.201839
323	KIAA2013	9.61179	10.5425	0.911717	0.202256
209	ETV6	2.54324	2.15172	1.18196	0.202438
589	SMIM12	6.4851	7.26561	0.892575	0.202831
41	ARL8A	24.709	27.7861	0.889255	0.203408
150	D2HGDH	6.97569	8.24454	0.846098	0.203696
155	DCAF8	33.2646	35.7666	0.930047	0.203841
139	CRB1	9.79928	8.57282	1.14306	0.203864
85	CAPN2	22.0189	19.7538	1.11466	0.20468
373	LRRC8C	4.91261	4.16487	1.17953	0.205367
275	HECTD3	3.65435	3.27616	1.11543	0.208463
146	CTNNBIP1	16.395	18.5577	0.883463	0.210871
614	SYDE2	3.79968	3.19906	1.18775	0.212554
333	LBR	6.45608	5.62358	1.14804	0.218133
600	SPTBN1	151.802	140.475	1.08063	0.218172
272	HAR1A	7.57226	9.09283	0.832773	0.220104
588	SMG1P7	2.41902	2.01778	1.19885	0.221611
198	ELOF1	23.0702	26.2954	0.877346	0.224798
735	ZXDA	3.76242	3.51735	1.06968	0.224837
279	HIGD2A	37.9842	43.0038	0.883275	0.22523
147	CYB561	18.3551	20.887	0.878777	0.225672
200	EMD	12.3278	13.8244	0.891744	0.227938
399	MGMT	15.4316	17.8965	0.86227	0.229264
431	NEAT1	30.267	20.4765	1.47813	0.229739
221	FANCA	2.09863	2.34185	0.896142	0.231419
247	GFER	4.53157	5.10577	0.887539	0.233374
418	MTG1	8.74122	9.79424	0.892486	0.234424
34	ANKRD36BP1	3.31957	2.49157	1.33232	0.23487
199	EMC6	16.2276	18.4831	0.877966	0.238035
641	TMEM18	9.30129	10.4064	0.893808	0.239747
356	LOC105376360	2.84411	3.55605	0.799795	0.239959
601	SRD5A1	17.9022	20.1821	0.887032	0.240075
306	IPO9	8.50107	8.03542	1.05795	0.243324
542	RHOB	165.147	186.709	0.884518	0.243511
140	CRIM1	23.0275	20.9867	1.09725	0.243724
664	TSPAN4	4.22739	5.10912	0.82742	0.24558
44	ARRB2	10.6562	11.6593	0.913963	0.24684
217	FAM163B	37.9076	43.5818	0.869804	0.248927
529	RBM8A	10.8288	9.93697	1.08974	0.249881
406	MOGS	9.00521	10.1877	0.883929	0.249919
104	CEP104	3.84689	3.40495	1.12979	0.250192
224	FBXL6	2.25706	2.83174	0.797059	0.252291
238	FPGT	6.21665	5.39213	1.15291	0.254231
409	MREG	5.64965	6.58672	0.857732	0.255285
575	SLC25A17	6.90796	7.64918	0.903098	0.257975
549	RNF4	14.3699	15.4388	0.930762	0.259632
553	RPS6KB2	3.59043	4.11026	0.873529	0.26167
518	PYGO1	3.12323	2.63089	1.18714	0.263341
638	TMEM158	7.6824	9.20424	0.834659	0.263552
597	SPCS1	35.5672	40.0125	0.888902	0.263595
508	PSENEN	15.0895	17.828	0.846395	0.26643
426	NAXD	26.246	28.8192	0.910711	0.26689
233	FMC1	7.94034	10.1192	0.784681	0.26734
438	NICN1	8.5966	9.85944	0.871916	0.26936
189	ECE2	5.6317	6.22503	0.904686	0.272927
568	SERPINF1	26.544	30.4504	0.871713	0.27789
617	SYS1-DBNDD2	8.59541	10.395	0.826882	0.280359
378	LTBP1	4.72572	4.12608	1.14533	0.281878
699	WIPI2	21.0896	23.0341	0.915582	0.285847
81	C3orf80	12.5693	14.8729	0.845111	0.287936
630	TGFBR3	4.24341	3.61895	1.17255	0.288004
253	GLMP	5.23481	5.93305	0.882313	0.291368
656	TNNT2	4.37547	5.36093	0.816176	0.293097
331	LACC1	4.22973	3.25194	1.30068	0.293386
417	MTFMT	3.57543	3.92343	0.911304	0.295289
462	PCCB	30.3931	33.4985	0.907298	0.300484
270	GSTZ1	7.44288	8.93766	0.832755	0.303541
96	CCDC94	8.4621	9.65245	0.876679	0.305303
18	ADAR	44.6647	41.4033	1.07877	0.313476
719	ZNF404	6.43017	5.43557	1.18298	0.314036
220	FAM50B	15.8146	17.7253	0.892203	0.314164
696	WFDC1	6.43169	7.60608	0.845599	0.314763
132	COL25A1	2.66049	3.06963	0.866712	0.315643
13	ACVR1	5.09931	4.68232	1.08905	0.324224
79	C1QTNF4	41.8432	53.4101	0.783434	0.325832
289	HS3ST1	2.66023	3.10299	0.857314	0.331612
156	DDAH1	74.5539	66.6117	1.11923	0.33433
576	SLC25A33	22.5824	25.8128	0.874851	0.335199
197	ELOA	4.66059	4.37931	1.06423	0.336215
637	TMED4	43.4422	48.2344	0.900648	0.342346
219	FAM212A	3.38722	4.06762	0.832727	0.343758
522	RALY	9.43341	10.2618	0.919276	0.351382
302	ILDR2	9.67503	8.99239	1.07591	0.35234
36	ANXA4	4.17973	3.7491	1.11486	0.35305
201	ENHO	91.7749	108.505	0.845812	0.356119
67	BLCAP	82.0671	89.9515	0.912348	0.360734
608	ST20-AS1	2.88295	3.37176	0.855028	0.361206
626	TBC1D7	10.4669	12.1047	0.864695	0.363526
137	COX7A1	59.9208	75.6867	0.791695	0.365029
340	LINC01003	8.15496	9.74635	0.83672	0.365096
427	NCBP2-AS2	15.1911	17.9084	0.848267	0.372022
665	TSR3	37.3521	42.3741	0.881484	0.373566
80	C2orf82	10.4224	12.9749	0.803276	0.394085
37	APH1A	26.6129	30.0491	0.885645	0.396233
210	EXOC3-AS1	3.93237	4.63199	0.848959	0.39747
213	FAHD2B	13.9675	15.5545	0.89797	0.398679
509	PSMG4	9.87614	11.3303	0.871659	0.403176
391	MDH2	44.4017	48.2433	0.920371	0.403886
172	DNAJC30	2.40185	2.66215	0.902224	0.40687
29	ALG1	2.03457	2.26911	0.896636	0.409171
668	TUBA1B	550.071	621.625	0.884891	0.42109
327	KLHL35	4.90631	6.1006	0.804234	0.437978
633	TIGD3	2.11462	2.53156	0.835302	0.441629
440	NIT2	14.9105	17.1794	0.867929	0.44301
704	XXYLT1	4.36635	4.81202	0.907385	0.443083
377	LSM2	15.8087	17.6924	0.89353	0.450169
126	CNN3	69.1499	58.3351	1.18539	0.456058
218	FAM207A	10.2923	11.504	0.894672	0.50653
428	NCKAP5	2.66072	2.12881	1.24986	0.506822
516	PYDC1	4.52164	5.71105	0.791735	0.523085
506	PRRX1	5.45216	4.54096	1.20066	0.526879
470	PDE4B	28.4494	26.132	1.08868	0.711236
437	NGB	21.0209	24.519	0.857329	0.838447
